# Supplementary material for: The Cas10 nuclease activity relieves host dormancy to facilitate spacer acquisition and retention during type III-A CRISPR immunity
Source: bioRxiv. 2024 Feb 12:2024.02.11.579731. Preprint. [Version 1] doi: 10.1101/2024.02.11.579731 (PMC10888962; doi:10.1101/2024.02.11.579731)
Supplement: Supplement 2 [file media-2.xlsx]

## Sheet: Sheet1
Position	Plus strand 5 min post-infection	Minus strand 5 min post-infection	Plus strand 15 min post-infection	Minus strand 15 min post-infection	Plus strand 30min post-infection	Minus strand 30min post-infection		reads per million values are reported
1	0	0	0	0	0	0
2	0	0	0	1.40668e-07	0	5.57728e-08
3	0	4.29929e-07	0	1.40668e-07	1.11546e-08	6.69274e-08
4	0	4.29929e-07	0	1.68802e-07	1.11546e-08	8.92365e-08
5	0	8.59857e-07	0	2.53203e-07	3.34637e-08	1.00391e-07
6	0	8.59857e-07	0	2.53203e-07	3.34637e-08	1.00391e-07
7	0	8.59857e-07	0	2.53203e-07	3.34637e-08	1.00391e-07
8	0	8.59857e-07	0	2.53203e-07	3.34637e-08	1.00391e-07
9	0	8.59857e-07	0	2.53203e-07	3.34637e-08	1.00391e-07
10	0	8.59857e-07	0	2.53203e-07	3.34637e-08	1.11546e-07
11	0	8.59857e-07	0	2.53203e-07	3.34637e-08	1.11546e-07
12	0	8.59857e-07	0	2.53203e-07	4.46182e-08	1.11546e-07
13	0	8.59857e-07	0	2.53203e-07	4.46182e-08	1.11546e-07
14	0	8.59857e-07	0	2.53203e-07	4.46182e-08	1.11546e-07
15	0	8.59857e-07	0	2.53203e-07	4.46182e-08	1.11546e-07
16	0	8.59857e-07	0	2.53203e-07	4.46182e-08	1.11546e-07
17	0	8.59857e-07	0	2.53203e-07	4.46182e-08	1.11546e-07
18	0	8.59857e-07	0	2.53203e-07	4.46182e-08	1.11546e-07
19	0	8.59857e-07	0	2.53203e-07	4.46182e-08	1.11546e-07
20	0	1.28979e-06	0	3.37604e-07	6.69274e-08	1.227e-07
21	0	1.28979e-06	2.81337e-08	3.37604e-07	6.69274e-08	1.227e-07
22	0	1.28979e-06	2.81337e-08	3.37604e-07	6.69274e-08	1.227e-07
23	0	1.28979e-06	2.81337e-08	3.37604e-07	6.69274e-08	1.227e-07
24	0	1.28979e-06	2.81337e-08	3.37604e-07	6.69274e-08	1.227e-07
25	0	1.28979e-06	2.81337e-08	3.37604e-07	6.69274e-08	1.227e-07
26	0	1.28979e-06	2.81337e-08	3.37604e-07	6.69274e-08	1.227e-07
27	0	1.28979e-06	2.81337e-08	3.65738e-07	6.69274e-08	1.33855e-07
28	0	1.28979e-06	2.81337e-08	3.65738e-07	6.69274e-08	1.33855e-07
29	0	1.28979e-06	2.81337e-08	3.65738e-07	7.80819e-08	1.33855e-07
30	0	1.28979e-06	2.81337e-08	3.65738e-07	7.80819e-08	1.33855e-07
31	0	1.28979e-06	2.81337e-08	3.65738e-07	7.80819e-08	1.33855e-07
32	0	1.28979e-06	2.81337e-08	3.65738e-07	8.92365e-08	1.33855e-07
33	0	1.28979e-06	2.81337e-08	3.65738e-07	1.00391e-07	1.33855e-07
34	0	1.28979e-06	2.81337e-08	3.65738e-07	1.00391e-07	1.33855e-07
35	0	1.28979e-06	2.81337e-08	3.65738e-07	1.00391e-07	1.33855e-07
36	0	1.28979e-06	2.81337e-08	3.65738e-07	1.11546e-07	1.33855e-07
37	0	1.28979e-06	2.81337e-08	3.65738e-07	1.11546e-07	1.33855e-07
38	0	1.28979e-06	2.81337e-08	3.65738e-07	1.11546e-07	1.33855e-07
39	0	1.28979e-06	2.81337e-08	3.65738e-07	1.11546e-07	1.33855e-07
40	0	1.28979e-06	2.81337e-08	3.65738e-07	1.11546e-07	1.33855e-07
41	0	1.28979e-06	2.81337e-08	3.65738e-07	1.11546e-07	1.33855e-07
42	0	1.28979e-06	2.81337e-08	3.65738e-07	1.11546e-07	1.33855e-07
43	0	1.28979e-06	2.81337e-08	3.65738e-07	1.11546e-07	1.33855e-07
44	0	1.28979e-06	2.81337e-08	3.65738e-07	1.11546e-07	1.33855e-07
45	0	1.28979e-06	2.81337e-08	3.65738e-07	1.227e-07	1.33855e-07
46	0	1.28979e-06	2.81337e-08	3.65738e-07	1.227e-07	1.33855e-07
47	0	1.28979e-06	2.81337e-08	3.65738e-07	1.227e-07	1.33855e-07
48	0	1.71971e-06	2.81337e-08	3.93871e-07	1.227e-07	1.33855e-07
49	0	2.14964e-06	2.81337e-08	4.22005e-07	1.227e-07	1.33855e-07
50	0	4.72922e-06	2.81337e-08	1.01281e-06	1.227e-07	2.67709e-07
51	0	5.15914e-06	2.81337e-08	1.26601e-06	1.227e-07	3.34637e-07
52	0	5.15914e-06	2.81337e-08	1.40668e-06	1.227e-07	3.9041e-07
53	0	5.15914e-06	2.81337e-08	1.40668e-06	1.227e-07	3.9041e-07
54	0	5.15914e-06	2.81337e-08	1.40668e-06	1.227e-07	3.9041e-07
55	0	5.58907e-06	2.81337e-08	1.43482e-06	1.227e-07	4.35028e-07
56	0	6.44893e-06	2.81337e-08	1.46295e-06	1.33855e-07	4.68492e-07
57	0	6.44893e-06	2.81337e-08	1.49108e-06	1.33855e-07	4.68492e-07
58	0	6.44893e-06	2.81337e-08	1.51922e-06	1.33855e-07	4.68492e-07
59	0	6.44893e-06	2.81337e-08	1.51922e-06	1.33855e-07	4.68492e-07
60	0	6.87886e-06	2.81337e-08	1.51922e-06	1.33855e-07	4.68492e-07
61	0	6.87886e-06	2.81337e-08	1.51922e-06	1.33855e-07	4.68492e-07
62	0	6.87886e-06	2.81337e-08	1.51922e-06	1.33855e-07	4.68492e-07
63	0	6.87886e-06	2.81337e-08	1.51922e-06	1.33855e-07	4.68492e-07
64	0	6.87886e-06	2.81337e-08	1.51922e-06	1.33855e-07	4.68492e-07
65	0	6.87886e-06	2.81337e-08	1.51922e-06	1.33855e-07	4.68492e-07
66	0	6.87886e-06	2.81337e-08	1.51922e-06	1.33855e-07	4.68492e-07
67	0	6.87886e-06	2.81337e-08	1.51922e-06	1.33855e-07	4.68492e-07
68	0	6.87886e-06	2.81337e-08	1.51922e-06	1.33855e-07	4.68492e-07
69	0	6.87886e-06	2.81337e-08	1.51922e-06	1.33855e-07	4.68492e-07
70	0	6.87886e-06	2.81337e-08	1.51922e-06	1.33855e-07	4.68492e-07
71	0	6.87886e-06	2.81337e-08	1.51922e-06	1.33855e-07	4.68492e-07
72	0	6.87886e-06	2.81337e-08	1.51922e-06	1.33855e-07	4.90801e-07
73	0	6.87886e-06	2.81337e-08	1.51922e-06	1.33855e-07	4.90801e-07
74	0	6.87886e-06	2.81337e-08	1.51922e-06	1.45009e-07	4.90801e-07
75	0	6.87886e-06	2.81337e-08	1.51922e-06	1.45009e-07	4.90801e-07
76	0	6.87886e-06	2.81337e-08	1.51922e-06	1.45009e-07	4.90801e-07
77	0	6.87886e-06	2.81337e-08	1.51922e-06	1.56164e-07	4.90801e-07
78	0	6.87886e-06	2.81337e-08	1.51922e-06	1.56164e-07	4.90801e-07
79	0	6.87886e-06	2.81337e-08	1.51922e-06	1.56164e-07	4.90801e-07
80	0	6.87886e-06	2.81337e-08	1.51922e-06	1.56164e-07	4.90801e-07
81	0	6.87886e-06	2.81337e-08	1.54735e-06	1.56164e-07	4.90801e-07
82	0	6.87886e-06	2.81337e-08	1.57549e-06	1.56164e-07	4.90801e-07
83	0	6.87886e-06	2.81337e-08	1.60362e-06	1.67318e-07	4.90801e-07
84	0	6.87886e-06	2.81337e-08	1.60362e-06	1.89628e-07	4.90801e-07
85	0	6.87886e-06	2.81337e-08	1.60362e-06	1.78473e-07	4.90801e-07
86	0	6.87886e-06	2.81337e-08	1.60362e-06	1.78473e-07	4.90801e-07
87	0	6.87886e-06	2.81337e-08	1.60362e-06	1.78473e-07	5.01955e-07
88	0	6.87886e-06	2.81337e-08	1.60362e-06	1.78473e-07	5.01955e-07
89	0	6.87886e-06	2.81337e-08	1.60362e-06	1.78473e-07	5.01955e-07
90	0	6.87886e-06	2.81337e-08	1.60362e-06	1.78473e-07	5.01955e-07
91	0	6.87886e-06	2.81337e-08	1.63175e-06	1.78473e-07	5.01955e-07
92	0	7.30879e-06	2.81337e-08	1.65989e-06	1.89628e-07	5.1311e-07
93	0	7.30879e-06	2.81337e-08	1.65989e-06	1.89628e-07	5.1311e-07
94	0	7.30879e-06	2.81337e-08	1.65989e-06	1.89628e-07	5.1311e-07
95	0	7.30879e-06	2.81337e-08	1.65989e-06	1.89628e-07	5.1311e-07
96	0	7.30879e-06	2.81337e-08	1.65989e-06	2.00782e-07	5.1311e-07
97	0	7.30879e-06	2.81337e-08	1.65989e-06	2.00782e-07	5.1311e-07
98	0	7.30879e-06	2.81337e-08	1.65989e-06	2.00782e-07	5.1311e-07
99	0	7.30879e-06	2.81337e-08	1.65989e-06	2.00782e-07	5.1311e-07
100	0	7.30879e-06	2.81337e-08	1.65989e-06	2.00782e-07	5.1311e-07
101	0	7.73872e-06	2.81337e-08	1.63175e-06	2.00782e-07	5.1311e-07
102	0	7.73872e-06	2.81337e-08	1.65989e-06	2.00782e-07	5.1311e-07
103	0	7.73872e-06	2.81337e-08	1.68802e-06	2.00782e-07	5.57728e-07
104	0	7.73872e-06	2.81337e-08	1.68802e-06	2.00782e-07	5.57728e-07
105	0	7.73872e-06	2.81337e-08	1.68802e-06	2.00782e-07	5.57728e-07
106	0	7.73872e-06	2.81337e-08	1.68802e-06	2.00782e-07	5.57728e-07
107	0	7.73872e-06	2.81337e-08	1.68802e-06	2.00782e-07	5.57728e-07
108	0	7.73872e-06	2.81337e-08	1.68802e-06	2.00782e-07	5.57728e-07
109	0	7.73872e-06	2.81337e-08	1.68802e-06	2.00782e-07	5.57728e-07
110	0	7.73872e-06	2.81337e-08	1.68802e-06	2.00782e-07	5.57728e-07
111	0	7.73872e-06	2.81337e-08	1.68802e-06	2.00782e-07	5.57728e-07
112	0	7.73872e-06	2.81337e-08	1.68802e-06	2.00782e-07	5.57728e-07
113	0	7.73872e-06	2.81337e-08	1.68802e-06	2.00782e-07	5.57728e-07
114	0	7.73872e-06	2.81337e-08	1.68802e-06	2.00782e-07	5.57728e-07
115	0	7.73872e-06	2.81337e-08	1.68802e-06	2.00782e-07	5.57728e-07
116	0	7.73872e-06	2.81337e-08	1.68802e-06	2.00782e-07	5.57728e-07
117	0	7.73872e-06	2.81337e-08	1.68802e-06	2.00782e-07	5.57728e-07
118	0	7.73872e-06	2.81337e-08	1.68802e-06	2.00782e-07	5.57728e-07
119	0	7.73872e-06	2.81337e-08	1.68802e-06	2.00782e-07	5.57728e-07
120	0	7.73872e-06	2.81337e-08	1.68802e-06	2.11937e-07	5.57728e-07
121	0	9.0285e-06	2.81337e-08	1.74429e-06	2.34246e-07	5.68883e-07
122	0	1.46176e-05	2.81337e-08	2.5039e-06	2.34246e-07	9.59292e-07
123	0	1.50475e-05	2.81337e-08	2.64456e-06	2.34246e-07	1.01506e-06
124	0	1.59074e-05	2.81337e-08	2.78523e-06	2.34246e-07	1.11546e-06
125	0	1.63373e-05	2.81337e-08	2.81337e-06	2.34246e-07	1.13777e-06
126	0	1.63373e-05	2.81337e-08	2.81337e-06	2.56555e-07	1.13777e-06
127	0	1.63373e-05	2.81337e-08	2.8415e-06	2.56555e-07	1.13777e-06
128	0	1.63373e-05	2.81337e-08	2.8415e-06	2.56555e-07	1.13777e-06
129	0	1.67672e-05	2.81337e-08	3.0103e-06	2.56555e-07	1.23816e-06
130	0	1.67672e-05	2.81337e-08	3.1791e-06	2.56555e-07	1.30508e-06
131	0	1.63373e-05	2.81337e-08	3.29164e-06	2.56555e-07	1.32739e-06
132	0	1.67672e-05	2.81337e-08	3.34791e-06	2.56555e-07	1.33855e-06
133	0	1.67672e-05	2.81337e-08	3.34791e-06	2.56555e-07	1.33855e-06
134	0	1.97767e-05	0	3.85431e-06	2.56555e-07	1.4724e-06
135	0	2.14964e-05	0	3.99498e-06	2.454e-07	1.48356e-06
136	0	2.23563e-05	0	3.99498e-06	2.23091e-07	1.51702e-06
137	0	2.36461e-05	0	4.05125e-06	2.23091e-07	1.53933e-06
138	0	2.62257e-05	0	4.10751e-06	2.34246e-07	1.57279e-06
139	0	2.62257e-05	0	4.07938e-06	2.23091e-07	1.57279e-06
140	0	2.62257e-05	0	4.05125e-06	2.23091e-07	1.56164e-06
141	0	2.62257e-05	0	4.05125e-06	2.23091e-07	1.58395e-06
142	0	2.66556e-05	0	4.05125e-06	2.23091e-07	1.58395e-06
143	0	3.0095e-05	0	4.58579e-06	2.34246e-07	1.7178e-06
144	0	3.0095e-05	0	4.61392e-06	2.23091e-07	1.74011e-06
145	0	3.22447e-05	0	4.69832e-06	2.23091e-07	1.8405e-06
146	0	3.35344e-05	0	4.78272e-06	2.23091e-07	1.85166e-06
147	0	3.39644e-05	0	4.75459e-06	2.23091e-07	1.91858e-06
148	0	3.39644e-05	0	4.75459e-06	2.23091e-07	1.90743e-06
149	0	3.39644e-05	0	4.78272e-06	2.23091e-07	1.90743e-06
150	0	3.39644e-05	0	4.78272e-06	2.23091e-07	1.90743e-06
151	0	3.43943e-05	0	4.75459e-06	2.23091e-07	1.92974e-06
152	0	3.43943e-05	0	4.75459e-06	2.23091e-07	1.92974e-06
153	0	3.39644e-05	0	4.75459e-06	2.34246e-07	1.94089e-06
154	0	3.39644e-05	0	4.69832e-06	2.34246e-07	1.94089e-06
155	0	3.35344e-05	0	4.67019e-06	2.34246e-07	1.90743e-06
156	0	3.39644e-05	0	4.69832e-06	2.454e-07	1.91858e-06
157	0	3.39644e-05	0	4.67019e-06	2.454e-07	1.91858e-06
158	0	3.39644e-05	0	4.72646e-06	2.454e-07	1.90743e-06
159	0	3.39644e-05	0	4.69832e-06	2.454e-07	1.90743e-06
160	0	3.39644e-05	0	4.72646e-06	2.454e-07	1.90743e-06
161	0	3.43943e-05	0	5.06406e-06	2.454e-07	1.97436e-06
162	0	3.43943e-05	0	5.06406e-06	2.454e-07	1.97436e-06
163	0	3.48242e-05	0	5.12033e-06	2.34246e-07	1.98551e-06
164	0	3.65439e-05	0	5.17659e-06	2.23091e-07	2.00782e-06
165	0	3.65439e-05	0	5.14846e-06	2.23091e-07	2.00782e-06
166	0	3.65439e-05	0	5.17659e-06	2.23091e-07	1.99667e-06
167	0	3.65439e-05	0	5.17659e-06	2.23091e-07	1.99667e-06
168	0	3.65439e-05	0	5.17659e-06	2.23091e-07	1.99667e-06
169	0	3.65439e-05	0	5.17659e-06	2.23091e-07	1.99667e-06
170	0	3.65439e-05	0	5.17659e-06	2.23091e-07	2.00782e-06
171	0	3.82637e-05	0	5.4298e-06	2.23091e-07	2.10821e-06
172	0	3.82637e-05	0	5.4298e-06	2.23091e-07	2.09706e-06
173	4.29929e-07	3.86936e-05	0	5.5986e-06	2.23091e-07	2.14168e-06
174	4.29929e-07	3.86936e-05	0	5.73927e-06	2.23091e-07	2.16398e-06
175	4.29929e-07	3.86936e-05	0	5.73927e-06	2.23091e-07	2.16398e-06
176	4.29929e-07	3.86936e-05	0	5.71113e-06	2.11937e-07	2.16398e-06
177	4.29929e-07	3.86936e-05	0	5.683e-06	2.11937e-07	2.16398e-06
178	4.29929e-07	3.82637e-05	0	5.65487e-06	2.11937e-07	2.16398e-06
179	4.29929e-07	3.82637e-05	0	5.62673e-06	2.11937e-07	2.17514e-06
180	4.29929e-07	3.82637e-05	0	5.62673e-06	2.11937e-07	2.17514e-06
181	4.29929e-07	3.82637e-05	0	5.62673e-06	2.11937e-07	2.21976e-06
182	4.29929e-07	3.86936e-05	0	5.683e-06	2.11937e-07	2.27553e-06
183	4.29929e-07	3.78337e-05	0	5.683e-06	2.11937e-07	2.24207e-06
184	4.29929e-07	3.74038e-05	0	5.73927e-06	2.00782e-07	2.28668e-06
185	4.29929e-07	3.74038e-05	0	5.73927e-06	1.89628e-07	2.28668e-06
186	4.29929e-07	3.82637e-05	0	5.79553e-06	1.89628e-07	2.32015e-06
187	4.29929e-07	3.82637e-05	0	5.79553e-06	1.78473e-07	2.30899e-06
188	4.29929e-07	3.82637e-05	0	5.79553e-06	1.78473e-07	2.32015e-06
189	4.29929e-07	3.78337e-05	0	5.79553e-06	1.78473e-07	2.32015e-06
190	4.29929e-07	3.91235e-05	0	6.16127e-06	1.78473e-07	2.44285e-06
191	4.29929e-07	3.95534e-05	0	6.18941e-06	1.67318e-07	2.454e-06
192	4.29929e-07	4.12732e-05	0	6.30194e-06	1.67318e-07	2.53209e-06
193	4.29929e-07	4.72922e-05	0	6.80835e-06	1.67318e-07	2.85557e-06
194	4.29929e-07	4.77221e-05	0	6.83648e-06	1.67318e-07	2.86672e-06
195	4.29929e-07	4.77221e-05	0	6.80835e-06	1.67318e-07	2.87788e-06
196	4.29929e-07	4.85819e-05	0	7.08968e-06	1.67318e-07	3.03404e-06
197	4.29929e-07	4.85819e-05	0	7.08968e-06	1.67318e-07	3.03404e-06
198	4.29929e-07	4.85819e-05	0	7.06155e-06	1.56164e-07	3.03404e-06
199	4.29929e-07	4.85819e-05	0	7.06155e-06	1.56164e-07	3.03404e-06
200	4.29929e-07	4.85819e-05	0	7.08968e-06	1.56164e-07	3.03404e-06
201	4.29929e-07	4.8152e-05	0	7.08968e-06	1.56164e-07	3.03404e-06
202	4.29929e-07	4.72922e-05	0	6.78021e-06	1.56164e-07	2.92249e-06
203	4.29929e-07	4.72922e-05	0	6.69581e-06	1.56164e-07	2.86672e-06
204	4.29929e-07	4.72922e-05	0	6.58328e-06	1.56164e-07	2.84441e-06
205	4.29929e-07	4.72922e-05	0	6.58328e-06	1.56164e-07	2.83326e-06
206	4.29929e-07	4.72922e-05	0	6.55514e-06	1.56164e-07	2.83326e-06
207	4.29929e-07	4.72922e-05	0	6.49888e-06	1.56164e-07	2.79979e-06
208	4.29929e-07	4.72922e-05	0	6.49888e-06	1.56164e-07	2.79979e-06
209	4.29929e-07	4.72922e-05	0	6.49888e-06	1.56164e-07	2.79979e-06
210	8.59857e-07	4.72922e-05	0	6.47074e-06	1.56164e-07	2.79979e-06
211	8.59857e-07	4.72922e-05	0	6.47074e-06	1.56164e-07	2.81095e-06
212	8.59857e-07	4.68622e-05	0	6.47074e-06	1.56164e-07	2.81095e-06
213	8.59857e-07	4.64323e-05	0	6.47074e-06	1.56164e-07	2.81095e-06
214	8.59857e-07	4.64323e-05	0	6.47074e-06	1.56164e-07	2.81095e-06
215	8.59857e-07	4.64323e-05	0	6.47074e-06	1.56164e-07	2.79979e-06
216	8.59857e-07	4.60024e-05	0	6.47074e-06	1.56164e-07	2.79979e-06
217	8.59857e-07	4.60024e-05	0	6.47074e-06	1.56164e-07	2.79979e-06
218	8.59857e-07	4.60024e-05	0	6.47074e-06	1.56164e-07	2.79979e-06
219	8.59857e-07	4.60024e-05	0	6.44261e-06	1.56164e-07	2.79979e-06
220	8.59857e-07	4.55724e-05	0	6.44261e-06	1.56164e-07	2.77749e-06
221	8.59857e-07	4.55724e-05	0	6.44261e-06	1.56164e-07	2.78864e-06
222	8.59857e-07	4.55724e-05	0	6.44261e-06	1.56164e-07	2.78864e-06
223	8.59857e-07	4.55724e-05	0	6.44261e-06	1.56164e-07	2.77749e-06
224	8.59857e-07	4.55724e-05	0	6.38634e-06	1.56164e-07	2.76633e-06
225	8.59857e-07	4.55724e-05	0	6.38634e-06	1.56164e-07	2.75518e-06
226	8.59857e-07	4.55724e-05	0	6.38634e-06	1.67318e-07	2.74402e-06
227	8.59857e-07	4.55724e-05	0	6.38634e-06	1.67318e-07	2.73287e-06
228	8.59857e-07	4.47126e-05	0	6.38634e-06	1.67318e-07	2.72171e-06
229	8.59857e-07	4.47126e-05	0	6.38634e-06	1.67318e-07	2.6994e-06
230	8.59857e-07	4.38527e-05	0	6.33007e-06	1.67318e-07	2.6994e-06
231	8.59857e-07	4.38527e-05	0	6.35821e-06	1.67318e-07	2.71056e-06
232	8.59857e-07	4.55724e-05	0	6.83648e-06	1.67318e-07	2.91134e-06
233	1.28979e-06	4.98717e-05	0	7.68049e-06	1.67318e-07	3.20136e-06
234	1.28979e-06	4.98717e-05	0	7.73676e-06	1.67318e-07	3.21251e-06
235	1.28979e-06	4.98717e-05	0	7.70862e-06	1.56164e-07	3.21251e-06
236	1.28979e-06	5.03017e-05	0	7.82116e-06	1.33855e-07	3.23482e-06
237	1.28979e-06	5.11615e-05	0	7.82116e-06	1.227e-07	3.23482e-06
238	1.28979e-06	5.20214e-05	0	7.84929e-06	1.227e-07	3.25713e-06
239	1.28979e-06	5.20214e-05	0	7.84929e-06	1.227e-07	3.24598e-06
240	1.28979e-06	5.20214e-05	0	7.87743e-06	1.227e-07	3.26829e-06
241	1.28979e-06	5.20214e-05	0	7.84929e-06	1.227e-07	3.26829e-06
242	1.28979e-06	5.20214e-05	0	7.79302e-06	1.227e-07	3.26829e-06
243	1.28979e-06	5.20214e-05	0	7.76489e-06	1.227e-07	3.26829e-06
244	1.28979e-06	5.24513e-05	0	7.76489e-06	1.227e-07	3.26829e-06
245	1.28979e-06	5.20214e-05	0	7.59609e-06	1.227e-07	3.24598e-06
246	1.28979e-06	5.20214e-05	0	7.56796e-06	1.227e-07	3.24598e-06
247	1.28979e-06	5.20214e-05	0	7.59609e-06	1.11546e-07	3.26829e-06
248	1.28979e-06	5.20214e-05	0	7.59609e-06	1.11546e-07	3.2906e-06
249	1.28979e-06	5.20214e-05	0	7.59609e-06	1.11546e-07	3.2906e-06
250	1.28979e-06	5.15914e-05	0	7.53982e-06	1.227e-07	3.26829e-06
251	1.28979e-06	5.15914e-05	0	7.56796e-06	1.227e-07	3.27944e-06
252	1.28979e-06	5.28812e-05	0	7.76489e-06	1.227e-07	3.33521e-06
253	1.28979e-06	5.24513e-05	0	7.79302e-06	1.227e-07	3.34637e-06
254	1.28979e-06	5.20214e-05	0	7.68049e-06	1.227e-07	3.30175e-06
255	1.28979e-06	5.24513e-05	0	7.73676e-06	1.227e-07	3.25713e-06
256	1.28979e-06	5.28812e-05	0	7.98996e-06	1.33855e-07	3.32406e-06
257	1.28979e-06	5.46009e-05	0	8.29943e-06	1.33855e-07	3.4133e-06
258	1.28979e-06	5.4171e-05	0	8.32756e-06	1.33855e-07	3.49138e-06
259	8.59857e-07	5.4171e-05	0	8.32756e-06	1.33855e-07	3.49138e-06
260	8.59857e-07	5.28812e-05	0	8.1869e-06	1.33855e-07	3.48022e-06
261	8.59857e-07	5.28812e-05	0	8.1869e-06	1.33855e-07	3.48022e-06
262	8.59857e-07	5.28812e-05	0	8.1869e-06	1.33855e-07	3.46907e-06
263	8.59857e-07	5.28812e-05	0	8.21503e-06	1.33855e-07	3.46907e-06
264	8.59857e-07	5.24513e-05	0	8.01809e-06	1.33855e-07	3.34637e-06
265	8.59857e-07	5.24513e-05	0	7.98996e-06	1.33855e-07	3.35752e-06
266	8.59857e-07	5.50309e-05	0	8.13063e-06	1.33855e-07	3.44676e-06
267	8.59857e-07	5.54608e-05	0	8.13063e-06	1.33855e-07	3.45791e-06
268	8.59857e-07	5.54608e-05	0	8.15876e-06	1.33855e-07	3.44676e-06
269	8.59857e-07	5.54608e-05	0	8.15876e-06	1.33855e-07	3.44676e-06
270	8.59857e-07	5.24513e-05	0	8.15876e-06	1.11546e-07	3.4133e-06
271	8.59857e-07	5.20214e-05	0	8.1025e-06	1.00391e-07	3.40214e-06
272	8.59857e-07	5.03017e-05	0	7.68049e-06	6.69274e-08	3.3129e-06
273	8.59857e-07	4.98717e-05	0	7.53982e-06	6.69274e-08	3.11212e-06
274	8.59857e-07	4.94418e-05	0	7.56796e-06	6.69274e-08	3.10097e-06
275	8.59857e-07	4.94418e-05	0	7.56796e-06	5.57728e-08	3.07866e-06
276	8.59857e-07	4.85819e-05	0	7.45542e-06	5.57728e-08	3.00058e-06
277	8.59857e-07	4.85819e-05	0	7.42729e-06	4.46182e-08	3.02289e-06
278	8.59857e-07	4.85819e-05	0	7.39915e-06	4.46182e-08	3.02289e-06
279	8.59857e-07	4.8152e-05	0	7.31475e-06	4.46182e-08	3.01173e-06
280	8.59857e-07	4.8152e-05	0	7.31475e-06	4.46182e-08	3.02289e-06
281	8.59857e-07	4.8152e-05	0	7.34289e-06	4.46182e-08	2.97827e-06
282	8.59857e-07	4.8152e-05	0	7.25849e-06	4.46182e-08	2.93365e-06
283	8.59857e-07	4.77221e-05	0	7.14595e-06	4.46182e-08	2.93365e-06
284	8.59857e-07	4.72922e-05	0	7.14595e-06	4.46182e-08	2.92249e-06
285	8.59857e-07	4.60024e-05	0	6.83648e-06	4.46182e-08	2.84441e-06
286	8.59857e-07	4.60024e-05	0	6.80835e-06	4.46182e-08	2.83326e-06
287	8.59857e-07	4.51425e-05	0	6.75208e-06	4.46182e-08	2.83326e-06
288	8.59857e-07	4.51425e-05	0	6.75208e-06	4.46182e-08	2.79979e-06
289	8.59857e-07	4.42827e-05	0	6.69581e-06	4.46182e-08	2.77749e-06
290	8.59857e-07	4.42827e-05	0	6.69581e-06	4.46182e-08	2.77749e-06
291	8.59857e-07	4.42827e-05	0	6.66768e-06	4.46182e-08	2.77749e-06
292	8.59857e-07	4.38527e-05	0	6.58328e-06	4.46182e-08	2.77749e-06
293	8.59857e-07	4.38527e-05	0	6.55514e-06	4.46182e-08	2.76633e-06
294	8.59857e-07	4.34228e-05	0	6.55514e-06	4.46182e-08	2.76633e-06
295	8.59857e-07	4.17031e-05	0	6.35821e-06	4.46182e-08	2.65479e-06
296	8.59857e-07	3.95534e-05	0	6.33007e-06	4.46182e-08	2.62132e-06
297	8.59857e-07	3.86936e-05	0	6.33007e-06	4.46182e-08	2.62132e-06
298	8.59857e-07	3.74038e-05	0	6.21754e-06	4.46182e-08	2.55439e-06
299	8.59857e-07	3.69739e-05	0	6.21754e-06	4.46182e-08	2.50978e-06
300	8.59857e-07	3.74038e-05	0	6.21754e-06	4.46182e-08	2.50978e-06
301	8.59857e-07	3.74038e-05	0	6.18941e-06	4.46182e-08	2.53209e-06
302	8.59857e-07	3.74038e-05	0	6.18941e-06	4.46182e-08	2.53209e-06
303	8.59857e-07	3.74038e-05	0	6.16127e-06	4.46182e-08	2.47631e-06
304	8.59857e-07	3.74038e-05	0	6.18941e-06	4.46182e-08	2.49862e-06
305	8.59857e-07	3.74038e-05	0	6.16127e-06	4.46182e-08	2.47631e-06
306	8.59857e-07	3.69739e-05	0	6.16127e-06	4.46182e-08	2.43169e-06
307	8.59857e-07	3.69739e-05	0	6.16127e-06	4.46182e-08	2.43169e-06
308	8.59857e-07	3.65439e-05	0	6.16127e-06	3.34637e-08	2.42054e-06
309	8.59857e-07	3.65439e-05	0	6.16127e-06	3.34637e-08	2.40938e-06
310	8.59857e-07	3.65439e-05	0	6.13314e-06	3.34637e-08	2.40938e-06
311	8.59857e-07	3.65439e-05	0	5.96434e-06	3.34637e-08	2.34246e-06
312	8.59857e-07	3.65439e-05	0	5.96434e-06	3.34637e-08	2.34246e-06
313	8.59857e-07	3.6114e-05	0	5.82367e-06	3.34637e-08	2.29784e-06
314	8.59857e-07	3.6114e-05	0	5.7674e-06	3.34637e-08	2.28668e-06
315	8.59857e-07	3.6114e-05	0	5.7674e-06	3.34637e-08	2.28668e-06
316	8.59857e-07	3.56841e-05	0	5.73927e-06	3.34637e-08	2.26438e-06
317	8.59857e-07	3.56841e-05	0	5.71113e-06	3.34637e-08	2.26438e-06
318	8.59857e-07	3.56841e-05	0	5.71113e-06	3.34637e-08	2.26438e-06
319	8.59857e-07	3.56841e-05	0	5.71113e-06	3.34637e-08	2.25322e-06
320	8.59857e-07	3.48242e-05	0	5.62673e-06	3.34637e-08	2.25322e-06
321	8.59857e-07	3.48242e-05	0	5.5142e-06	3.34637e-08	2.23091e-06
322	8.59857e-07	3.48242e-05	0	5.5142e-06	3.34637e-08	2.2086e-06
323	8.59857e-07	3.26746e-05	0	5.28913e-06	3.34637e-08	2.13052e-06
324	8.59857e-07	3.09549e-05	0	5.09219e-06	3.34637e-08	2.05244e-06
325	8.59857e-07	3.0095e-05	0	4.89526e-06	3.34637e-08	2.00782e-06
326	8.59857e-07	2.96651e-05	0	4.81086e-06	4.46182e-08	1.98551e-06
327	8.59857e-07	2.92352e-05	0	4.75459e-06	4.46182e-08	1.97436e-06
328	8.59857e-07	2.75154e-05	0	4.67019e-06	4.46182e-08	1.91858e-06
329	8.59857e-07	2.75154e-05	0	4.67019e-06	4.46182e-08	1.91858e-06
330	8.59857e-07	2.75154e-05	0	4.61392e-06	4.46182e-08	1.9632e-06
331	8.59857e-07	2.75154e-05	0	4.58579e-06	4.46182e-08	1.95205e-06
332	4.29929e-07	2.66556e-05	0	4.61392e-06	4.46182e-08	1.88512e-06
333	4.29929e-07	2.66556e-05	0	4.55765e-06	4.46182e-08	1.8405e-06
334	4.29929e-07	2.66556e-05	0	4.58579e-06	4.46182e-08	1.85166e-06
335	4.29929e-07	2.66556e-05	0	4.58579e-06	4.46182e-08	1.86281e-06
336	4.29929e-07	2.66556e-05	0	4.55765e-06	4.46182e-08	1.8405e-06
337	4.29929e-07	2.62257e-05	0	4.52952e-06	4.46182e-08	1.86281e-06
338	4.29929e-07	2.62257e-05	0	4.50139e-06	4.46182e-08	1.8405e-06
339	4.29929e-07	2.62257e-05	0	4.50139e-06	6.69274e-08	1.82935e-06
340	4.29929e-07	2.62257e-05	0	4.50139e-06	6.69274e-08	1.82935e-06
341	4.29929e-07	2.62257e-05	0	4.47325e-06	6.69274e-08	1.82935e-06
342	4.29929e-07	2.57957e-05	0	4.36072e-06	6.69274e-08	1.78473e-06
343	4.29929e-07	2.53658e-05	0	4.24818e-06	6.69274e-08	1.72896e-06
344	4.29929e-07	2.49359e-05	0	4.22005e-06	6.69274e-08	1.72896e-06
345	4.29929e-07	2.23563e-05	0	3.93871e-06	6.69274e-08	1.51702e-06
346	4.29929e-07	2.23563e-05	0	3.96685e-06	6.69274e-08	1.51702e-06
347	4.29929e-07	2.23563e-05	0	3.93871e-06	6.69274e-08	1.48356e-06
348	4.29929e-07	2.14964e-05	0	3.68551e-06	6.69274e-08	1.3497e-06
349	4.29929e-07	2.14964e-05	0	3.68551e-06	7.80819e-08	1.33855e-06
350	4.29929e-07	2.10665e-05	0	3.62924e-06	7.80819e-08	1.31624e-06
351	4.29929e-07	2.14964e-05	0	3.62924e-06	7.80819e-08	1.32739e-06
352	4.29929e-07	2.14964e-05	0	3.62924e-06	8.92365e-08	1.33855e-06
353	4.29929e-07	2.14964e-05	0	3.71364e-06	8.92365e-08	1.33855e-06
354	4.29929e-07	2.10665e-05	0	3.62924e-06	1.00391e-07	1.3497e-06
355	4.29929e-07	2.14964e-05	0	3.62924e-06	1.00391e-07	1.31624e-06
356	4.29929e-07	2.19264e-05	0	3.68551e-06	1.00391e-07	1.31624e-06
357	4.29929e-07	2.19264e-05	0	3.68551e-06	1.00391e-07	1.31624e-06
358	4.29929e-07	2.19264e-05	0	3.68551e-06	1.00391e-07	1.31624e-06
359	4.29929e-07	2.19264e-05	0	3.68551e-06	1.00391e-07	1.30508e-06
360	4.29929e-07	2.19264e-05	0	3.68551e-06	1.00391e-07	1.30508e-06
361	4.29929e-07	2.19264e-05	0	3.68551e-06	1.00391e-07	1.30508e-06
362	0	2.19264e-05	0	3.68551e-06	1.11546e-07	1.31624e-06
363	0	2.19264e-05	0	3.68551e-06	1.11546e-07	1.29393e-06
364	0	2.19264e-05	0	3.68551e-06	1.11546e-07	1.28277e-06
365	0	2.10665e-05	0	3.65738e-06	1.11546e-07	1.27162e-06
366	0	2.10665e-05	0	3.65738e-06	1.11546e-07	1.27162e-06
367	0	1.93468e-05	0	3.48857e-06	1.11546e-07	1.227e-06
368	0	1.93468e-05	0	3.43231e-06	1.11546e-07	1.18238e-06
369	0	1.93468e-05	0	3.40417e-06	1.11546e-07	1.14892e-06
370	0	1.93468e-05	0	3.34791e-06	1.11546e-07	1.13777e-06
371	0	1.89169e-05	2.81337e-08	3.34791e-06	1.11546e-07	1.13777e-06
372	0	1.89169e-05	2.81337e-08	3.34791e-06	1.11546e-07	1.13777e-06
373	0	1.89169e-05	2.81337e-08	3.31977e-06	1.11546e-07	1.13777e-06
374	0	1.84869e-05	2.81337e-08	3.40417e-06	1.11546e-07	1.16007e-06
375	0	2.45059e-05	2.81337e-08	4.10751e-06	1.227e-07	1.48356e-06
376	0	2.4076e-05	2.81337e-08	4.44512e-06	1.227e-07	1.62857e-06
377	0	2.4076e-05	2.81337e-08	4.47325e-06	1.11546e-07	1.61741e-06
378	0	2.62257e-05	2.81337e-08	4.72646e-06	1.11546e-07	1.68434e-06
379	0	2.66556e-05	2.81337e-08	4.83899e-06	1.11546e-07	1.69549e-06
380	0	2.62257e-05	2.81337e-08	4.89526e-06	1.11546e-07	1.7178e-06
381	0	2.62257e-05	2.81337e-08	4.92339e-06	1.11546e-07	1.67318e-06
382	0	2.62257e-05	2.81337e-08	4.89526e-06	1.11546e-07	1.69549e-06
383	0	2.62257e-05	2.81337e-08	4.86712e-06	1.11546e-07	1.69549e-06
384	0	2.36461e-05	2.81337e-08	4.22005e-06	1.11546e-07	1.45009e-06
385	0	2.36461e-05	2.81337e-08	4.16378e-06	1.11546e-07	1.43894e-06
386	0	2.36461e-05	2.81337e-08	4.16378e-06	1.11546e-07	1.43894e-06
387	0	2.36461e-05	2.81337e-08	4.16378e-06	1.11546e-07	1.41663e-06
388	0	2.32162e-05	2.81337e-08	4.13565e-06	1.11546e-07	1.42778e-06
389	0	2.23563e-05	2.81337e-08	4.10751e-06	1.11546e-07	1.40547e-06
390	0	2.23563e-05	2.81337e-08	4.10751e-06	1.11546e-07	1.40547e-06
391	0	2.19264e-05	2.81337e-08	4.07938e-06	1.11546e-07	1.38317e-06
392	0	2.14964e-05	2.81337e-08	3.96685e-06	1.11546e-07	1.36086e-06
393	0	2.19264e-05	2.81337e-08	3.93871e-06	1.11546e-07	1.36086e-06
394	0	2.27862e-05	2.81337e-08	4.05125e-06	1.11546e-07	1.38317e-06
395	0	2.36461e-05	2.81337e-08	4.22005e-06	1.11546e-07	1.43894e-06
396	0	2.45059e-05	2.81337e-08	4.47325e-06	1.11546e-07	1.49471e-06
397	0	2.96651e-05	2.81337e-08	4.97966e-06	1.11546e-07	1.66203e-06
398	0	3.09549e-05	2.81337e-08	4.97966e-06	1.11546e-07	1.66203e-06
399	0	3.09549e-05	2.81337e-08	5.09219e-06	1.11546e-07	1.7178e-06
400	0	3.09549e-05	2.81337e-08	5.12033e-06	1.11546e-07	1.69549e-06
401	0	2.96651e-05	2.81337e-08	5.06406e-06	1.11546e-07	1.67318e-06
402	0	2.83753e-05	2.81337e-08	4.92339e-06	1.00391e-07	1.65087e-06
403	0	2.79454e-05	2.81337e-08	5.00779e-06	1.11546e-07	1.65087e-06
404	0	2.70855e-05	2.81337e-08	4.86712e-06	1.11546e-07	1.62857e-06
405	0	2.79454e-05	2.81337e-08	4.89526e-06	1.11546e-07	1.61741e-06
406	0	2.83753e-05	2.81337e-08	4.95152e-06	1.11546e-07	1.63972e-06
407	0	2.88052e-05	2.81337e-08	4.97966e-06	1.11546e-07	1.7178e-06
408	0	2.88052e-05	2.81337e-08	4.81086e-06	1.00391e-07	1.68434e-06
409	0	2.75154e-05	2.81337e-08	4.69832e-06	1.00391e-07	1.58395e-06
410	0	2.92352e-05	2.81337e-08	4.81086e-06	1.00391e-07	1.69549e-06
411	0	2.96651e-05	2.81337e-08	4.92339e-06	1.00391e-07	1.72896e-06
412	0	2.96651e-05	2.81337e-08	4.95152e-06	1.00391e-07	1.72896e-06
413	0	2.96651e-05	2.81337e-08	4.95152e-06	1.00391e-07	1.74011e-06
414	0	2.96651e-05	2.81337e-08	5.00779e-06	1.00391e-07	1.74011e-06
415	0	2.92352e-05	2.81337e-08	4.97966e-06	1.00391e-07	1.74011e-06
416	0	2.96651e-05	2.81337e-08	4.92339e-06	1.00391e-07	1.74011e-06
417	0	2.83753e-05	2.81337e-08	4.86712e-06	1.00391e-07	1.63972e-06
418	0	2.83753e-05	2.81337e-08	4.89526e-06	1.00391e-07	1.62857e-06
419	0	2.83753e-05	2.81337e-08	4.89526e-06	1.00391e-07	1.61741e-06
420	0	2.83753e-05	2.81337e-08	4.83899e-06	1.00391e-07	1.5951e-06
421	0	2.79454e-05	2.81337e-08	4.83899e-06	1.00391e-07	1.5951e-06
422	0	2.79454e-05	2.81337e-08	4.81086e-06	1.00391e-07	1.57279e-06
423	0	2.75154e-05	2.81337e-08	4.81086e-06	1.00391e-07	1.57279e-06
424	0	2.66556e-05	2.81337e-08	4.69832e-06	1.00391e-07	1.55048e-06
425	0	2.66556e-05	2.81337e-08	4.69832e-06	1.00391e-07	1.55048e-06
426	0	2.66556e-05	2.81337e-08	4.69832e-06	1.00391e-07	1.55048e-06
427	0	2.66556e-05	2.81337e-08	4.69832e-06	1.00391e-07	1.55048e-06
428	0	2.66556e-05	2.81337e-08	4.69832e-06	1.00391e-07	1.55048e-06
429	0	2.66556e-05	2.81337e-08	4.69832e-06	1.00391e-07	1.53933e-06
430	0	2.66556e-05	2.81337e-08	4.69832e-06	1.00391e-07	1.53933e-06
431	0	2.66556e-05	2.81337e-08	4.69832e-06	1.00391e-07	1.53933e-06
432	0	2.66556e-05	2.81337e-08	4.69832e-06	1.00391e-07	1.52817e-06
433	0	2.66556e-05	2.81337e-08	4.69832e-06	1.00391e-07	1.52817e-06
434	0	2.66556e-05	2.81337e-08	4.69832e-06	1.00391e-07	1.52817e-06
435	0	2.66556e-05	2.81337e-08	4.69832e-06	1.00391e-07	1.52817e-06
436	0	2.66556e-05	2.81337e-08	4.69832e-06	1.00391e-07	1.52817e-06
437	0	2.66556e-05	2.81337e-08	4.69832e-06	1.00391e-07	1.52817e-06
438	0	2.66556e-05	2.81337e-08	4.69832e-06	1.00391e-07	1.52817e-06
439	0	2.66556e-05	2.81337e-08	4.69832e-06	1.00391e-07	1.52817e-06
440	0	2.66556e-05	2.81337e-08	4.69832e-06	1.00391e-07	1.52817e-06
441	0	2.66556e-05	2.81337e-08	4.69832e-06	1.00391e-07	1.52817e-06
442	0	2.66556e-05	2.81337e-08	4.69832e-06	1.00391e-07	1.52817e-06
443	0	2.66556e-05	2.81337e-08	4.69832e-06	1.00391e-07	1.53933e-06
444	0	2.66556e-05	2.81337e-08	4.69832e-06	1.00391e-07	1.53933e-06
445	0	2.66556e-05	2.81337e-08	4.69832e-06	1.00391e-07	1.53933e-06
446	0	2.66556e-05	2.81337e-08	4.69832e-06	1.00391e-07	1.56164e-06
447	0	2.66556e-05	2.81337e-08	4.75459e-06	1.00391e-07	1.56164e-06
448	0	2.70855e-05	2.81337e-08	4.83899e-06	1.00391e-07	1.57279e-06
449	0	2.70855e-05	2.81337e-08	4.81086e-06	1.00391e-07	1.56164e-06
450	0	2.70855e-05	2.81337e-08	4.81086e-06	1.00391e-07	1.56164e-06
451	0	2.70855e-05	2.81337e-08	4.81086e-06	1.00391e-07	1.56164e-06
452	0	2.70855e-05	2.81337e-08	4.81086e-06	1.00391e-07	1.56164e-06
453	0	2.75154e-05	2.81337e-08	4.92339e-06	1.11546e-07	1.5951e-06
454	0	2.75154e-05	2.81337e-08	4.92339e-06	1.11546e-07	1.5951e-06
455	0	2.75154e-05	2.81337e-08	4.92339e-06	1.11546e-07	1.5951e-06
456	0	2.75154e-05	2.81337e-08	4.92339e-06	1.11546e-07	1.58395e-06
457	0	2.75154e-05	2.81337e-08	4.92339e-06	1.11546e-07	1.58395e-06
458	0	2.75154e-05	2.81337e-08	4.89526e-06	1.11546e-07	1.58395e-06
459	0	2.75154e-05	2.81337e-08	4.89526e-06	1.11546e-07	1.58395e-06
460	0	2.75154e-05	2.81337e-08	4.86712e-06	1.11546e-07	1.58395e-06
461	0	2.70855e-05	2.81337e-08	4.86712e-06	1.11546e-07	1.58395e-06
462	0	2.70855e-05	2.81337e-08	4.86712e-06	1.11546e-07	1.57279e-06
463	0	2.70855e-05	2.81337e-08	4.86712e-06	1.11546e-07	1.57279e-06
464	0	2.75154e-05	2.81337e-08	4.83899e-06	1.11546e-07	1.57279e-06
465	0	2.75154e-05	2.81337e-08	4.83899e-06	1.11546e-07	1.58395e-06
466	0	2.75154e-05	2.81337e-08	4.83899e-06	1.11546e-07	1.57279e-06
467	0	2.75154e-05	2.81337e-08	4.83899e-06	1.11546e-07	1.57279e-06
468	0	2.75154e-05	2.81337e-08	4.81086e-06	1.11546e-07	1.57279e-06
469	0	2.75154e-05	2.81337e-08	4.81086e-06	1.11546e-07	1.56164e-06
470	0	2.75154e-05	2.81337e-08	4.81086e-06	1.33855e-07	1.56164e-06
471	0	2.75154e-05	2.81337e-08	4.81086e-06	1.33855e-07	1.56164e-06
472	0	2.75154e-05	2.81337e-08	4.81086e-06	1.33855e-07	1.55048e-06
473	0	2.75154e-05	2.81337e-08	4.81086e-06	1.33855e-07	1.55048e-06
474	0	2.75154e-05	2.81337e-08	4.81086e-06	1.33855e-07	1.57279e-06
475	0	2.75154e-05	2.81337e-08	4.81086e-06	1.33855e-07	1.57279e-06
476	0	2.75154e-05	2.81337e-08	4.69832e-06	1.33855e-07	1.55048e-06
477	0	2.75154e-05	2.81337e-08	4.67019e-06	1.33855e-07	1.65087e-06
478	0	2.75154e-05	2.81337e-08	4.69832e-06	1.33855e-07	1.66203e-06
479	0	2.75154e-05	2.81337e-08	4.64205e-06	1.33855e-07	1.65087e-06
480	0	2.70855e-05	2.81337e-08	4.58579e-06	1.33855e-07	1.63972e-06
481	0	2.66556e-05	2.81337e-08	4.61392e-06	1.33855e-07	1.62857e-06
482	0	2.66556e-05	2.81337e-08	4.61392e-06	1.33855e-07	1.62857e-06
483	0	2.66556e-05	2.81337e-08	4.58579e-06	1.33855e-07	1.60626e-06
484	0	2.62257e-05	2.81337e-08	4.58579e-06	1.45009e-07	1.5951e-06
485	0	2.62257e-05	2.81337e-08	4.61392e-06	1.45009e-07	1.62857e-06
486	0	2.57957e-05	2.81337e-08	4.58579e-06	1.45009e-07	1.61741e-06
487	0	2.57957e-05	0	4.58579e-06	1.56164e-07	1.60626e-06
488	0	2.57957e-05	0	4.55765e-06	1.56164e-07	1.61741e-06
489	0	2.57957e-05	0	4.55765e-06	1.227e-07	1.5951e-06
490	0	2.57957e-05	2.81337e-08	4.55765e-06	1.11546e-07	1.5951e-06
491	0	2.57957e-05	2.81337e-08	4.55765e-06	1.11546e-07	1.5951e-06
492	0	2.57957e-05	2.81337e-08	4.52952e-06	1.11546e-07	1.61741e-06
493	0	2.57957e-05	2.81337e-08	4.50139e-06	1.11546e-07	1.61741e-06
494	0	2.4076e-05	2.81337e-08	4.27632e-06	1.11546e-07	1.53933e-06
495	0	2.4076e-05	2.81337e-08	4.27632e-06	1.11546e-07	1.53933e-06
496	0	2.36461e-05	2.81337e-08	4.24818e-06	1.11546e-07	1.53933e-06
497	0	2.36461e-05	2.81337e-08	4.24818e-06	1.11546e-07	1.53933e-06
498	0	2.36461e-05	2.81337e-08	4.22005e-06	8.92365e-08	1.52817e-06
499	0	2.36461e-05	2.81337e-08	4.22005e-06	8.92365e-08	1.51702e-06
500	0	2.27862e-05	2.81337e-08	4.19192e-06	8.92365e-08	1.50587e-06
501	0	2.27862e-05	2.81337e-08	4.19192e-06	8.92365e-08	1.50587e-06
502	0	2.27862e-05	2.81337e-08	4.16378e-06	8.92365e-08	1.52817e-06
503	0	2.23563e-05	2.81337e-08	4.10751e-06	8.92365e-08	1.52817e-06
504	0	2.19264e-05	2.81337e-08	4.07938e-06	8.92365e-08	1.49471e-06
505	0	2.19264e-05	2.81337e-08	3.99498e-06	8.92365e-08	1.49471e-06
506	0	2.14964e-05	2.81337e-08	3.85431e-06	8.92365e-08	1.4724e-06
507	0	2.02066e-05	2.81337e-08	3.60111e-06	8.92365e-08	1.45009e-06
508	0	1.97767e-05	2.81337e-08	3.60111e-06	8.92365e-08	1.46125e-06
509	0	1.97767e-05	2.81337e-08	3.57298e-06	8.92365e-08	1.46125e-06
510	0	1.93468e-05	2.81337e-08	3.57298e-06	8.92365e-08	1.51702e-06
511	0	1.84869e-05	2.81337e-08	3.51671e-06	8.92365e-08	1.49471e-06
512	0	1.84869e-05	2.81337e-08	3.51671e-06	8.92365e-08	1.4724e-06
513	0	1.84869e-05	2.81337e-08	3.51671e-06	8.92365e-08	1.4724e-06
514	0	1.84869e-05	2.81337e-08	3.46044e-06	8.92365e-08	1.4724e-06
515	0	1.84869e-05	2.81337e-08	3.46044e-06	8.92365e-08	1.43894e-06
516	0	1.84869e-05	2.81337e-08	3.46044e-06	8.92365e-08	1.43894e-06
517	0	1.8057e-05	2.81337e-08	3.46044e-06	8.92365e-08	1.43894e-06
518	0	1.76271e-05	2.81337e-08	3.37604e-06	8.92365e-08	1.43894e-06
519	0	1.76271e-05	2.81337e-08	3.34791e-06	8.92365e-08	1.41663e-06
520	0	1.76271e-05	2.81337e-08	3.34791e-06	8.92365e-08	1.41663e-06
521	0	1.71971e-05	2.81337e-08	3.34791e-06	8.92365e-08	1.41663e-06
522	0	1.63373e-05	2.81337e-08	3.20724e-06	8.92365e-08	1.39432e-06
523	0	1.59074e-05	2.81337e-08	3.20724e-06	8.92365e-08	1.37201e-06
524	0	1.59074e-05	2.81337e-08	3.20724e-06	8.92365e-08	1.37201e-06
525	0	1.54774e-05	2.81337e-08	3.1791e-06	8.92365e-08	1.36086e-06
526	0	1.50475e-05	2.81337e-08	3.0947e-06	8.92365e-08	1.3497e-06
527	0	1.37577e-05	2.81337e-08	2.5883e-06	8.92365e-08	1.14892e-06
528	0	1.33278e-05	2.81337e-08	2.33509e-06	8.92365e-08	1.04853e-06
529	0	1.33278e-05	2.81337e-08	2.27883e-06	8.92365e-08	1.04853e-06
530	0	1.11781e-05	2.81337e-08	2.16629e-06	8.92365e-08	1.01506e-06
531	0	1.11781e-05	2.81337e-08	2.02562e-06	8.92365e-08	9.70447e-07
532	0	1.11781e-05	2.81337e-08	1.99749e-06	8.92365e-08	9.48138e-07
533	0	1.11781e-05	2.81337e-08	1.91309e-06	1.11546e-07	9.25828e-07
534	0	1.11781e-05	2.81337e-08	1.91309e-06	1.227e-07	9.25828e-07
535	0	1.11781e-05	2.81337e-08	1.91309e-06	1.227e-07	9.25828e-07
536	0	1.11781e-05	2.81337e-08	1.88496e-06	1.227e-07	9.25828e-07
537	0	1.11781e-05	2.81337e-08	1.85682e-06	1.227e-07	9.25828e-07
538	0	1.11781e-05	2.81337e-08	1.82869e-06	1.227e-07	9.25828e-07
539	0	1.07482e-05	2.81337e-08	1.77242e-06	1.227e-07	9.14674e-07
540	0	1.07482e-05	2.81337e-08	1.74429e-06	1.227e-07	9.03519e-07
541	0	1.03183e-05	2.81337e-08	1.65989e-06	1.227e-07	8.92365e-07
542	0	9.88836e-06	2.81337e-08	1.65989e-06	1.227e-07	8.70056e-07
543	0	9.88836e-06	2.81337e-08	1.65989e-06	1.227e-07	8.70056e-07
544	0	9.45843e-06	2.81337e-08	1.65989e-06	1.227e-07	8.70056e-07
545	0	8.59857e-06	2.81337e-08	1.63175e-06	1.227e-07	8.58901e-07
546	0	7.30879e-06	2.81337e-08	1.46295e-06	1.227e-07	8.36592e-07
547	0	6.019e-06	2.81337e-08	1.29415e-06	1.227e-07	7.80819e-07
548	0	6.019e-06	2.81337e-08	1.20975e-06	1.227e-07	7.69665e-07
549	0	2.57957e-06	2.81337e-08	8.4401e-07	1.33855e-07	6.24655e-07
550	0	2.14964e-06	2.81337e-08	7.87743e-07	1.33855e-07	6.24655e-07
551	0	1.71971e-06	2.81337e-08	7.03342e-07	1.33855e-07	6.13501e-07
552	0	1.28979e-06	2.81337e-08	7.03342e-07	1.33855e-07	6.46964e-07
553	0	1.28979e-06	2.81337e-08	5.62673e-07	1.33855e-07	6.24655e-07
554	0	4.29929e-07	2.81337e-08	4.22005e-07	1.33855e-07	6.13501e-07
555	0	4.29929e-07	2.81337e-08	2.81337e-07	1.227e-07	6.02346e-07
556	0	4.29929e-07	2.81337e-08	1.12535e-07	1.227e-07	6.02346e-07
557	0	0	2.81337e-08	8.4401e-08	1.227e-07	6.02346e-07
558	0	0	2.81337e-08	8.4401e-08	1.227e-07	6.02346e-07
559	0	0	2.81337e-08	8.4401e-08	1.227e-07	5.80037e-07
560	0	0	2.81337e-08	8.4401e-08	1.227e-07	5.80037e-07
561	0	0	2.81337e-08	5.62673e-08	1.227e-07	5.68883e-07
562	0	0	2.81337e-08	5.62673e-08	1.227e-07	5.57728e-07
563	0	0	2.81337e-08	5.62673e-08	1.227e-07	5.35419e-07
564	0	0	2.81337e-08	5.62673e-08	1.227e-07	5.35419e-07
565	0	0	2.81337e-08	5.62673e-08	1.227e-07	5.24264e-07
566	0	0	2.81337e-08	5.62673e-08	1.227e-07	5.24264e-07
567	0	0	2.81337e-08	5.62673e-08	1.227e-07	5.24264e-07
568	0	0	2.81337e-08	2.81337e-08	1.227e-07	5.24264e-07
569	0	0	2.81337e-08	2.81337e-08	1.33855e-07	5.24264e-07
570	0	0	2.81337e-08	2.81337e-08	1.33855e-07	5.24264e-07
571	0	0	2.81337e-08	2.81337e-08	1.33855e-07	5.24264e-07
572	0	0	2.81337e-08	2.81337e-08	1.33855e-07	5.24264e-07
573	0	0	2.81337e-08	2.81337e-08	1.33855e-07	5.24264e-07
574	0	0	2.81337e-08	2.81337e-08	1.33855e-07	5.24264e-07
575	0	0	2.81337e-08	2.81337e-08	1.33855e-07	5.1311e-07
576	0	0	2.81337e-08	2.81337e-08	1.33855e-07	5.1311e-07
577	0	0	2.81337e-08	2.81337e-08	1.33855e-07	5.1311e-07
578	0	0	2.81337e-08	2.81337e-08	1.33855e-07	5.1311e-07
579	0	0	2.81337e-08	2.81337e-08	1.33855e-07	5.1311e-07
580	0	0	2.81337e-08	2.81337e-08	1.45009e-07	5.1311e-07
581	0	0	2.81337e-08	2.81337e-08	1.45009e-07	5.1311e-07
582	0	0	2.81337e-08	2.81337e-08	1.227e-07	5.01955e-07
583	0	0	2.81337e-08	2.81337e-08	1.227e-07	4.90801e-07
584	0	0	2.81337e-08	2.81337e-08	1.227e-07	4.90801e-07
585	0	0	2.81337e-08	2.81337e-08	1.227e-07	4.90801e-07
586	0	0	2.81337e-08	2.81337e-08	1.33855e-07	4.90801e-07
587	0	0	2.81337e-08	2.81337e-08	1.33855e-07	4.90801e-07
588	0	0	2.81337e-08	2.81337e-08	1.33855e-07	4.46182e-07
589	0	0	2.81337e-08	2.81337e-08	1.33855e-07	4.46182e-07
590	0	0	2.81337e-08	2.81337e-08	1.33855e-07	4.35028e-07
591	0	0	2.81337e-08	2.81337e-08	1.45009e-07	4.35028e-07
592	0	0	2.81337e-08	2.81337e-08	1.45009e-07	4.35028e-07
593	0	0	2.81337e-08	2.81337e-08	1.33855e-07	4.23873e-07
594	0	0	0	2.81337e-08	1.11546e-07	4.01564e-07
595	0	0	0	2.81337e-08	1.00391e-07	3.9041e-07
596	0	0	0	2.81337e-08	1.00391e-07	3.9041e-07
597	0	0	0	2.81337e-08	1.00391e-07	3.9041e-07
598	0	0	0	2.81337e-08	1.00391e-07	3.79255e-07
599	0	0	0	2.81337e-08	1.00391e-07	3.79255e-07
600	0	0	0	2.81337e-08	1.00391e-07	3.79255e-07
601	0	0	0	2.81337e-08	1.00391e-07	3.79255e-07
602	0	0	0	2.81337e-08	1.00391e-07	3.79255e-07
603	0	0	0	2.81337e-08	1.11546e-07	3.79255e-07
604	0	0	0	2.81337e-08	1.11546e-07	3.45791e-07
605	0	0	0	2.81337e-08	1.227e-07	3.45791e-07
606	0	0	0	2.81337e-08	1.227e-07	3.45791e-07
607	0	0	0	2.81337e-08	1.227e-07	3.45791e-07
608	0	0	0	2.81337e-08	1.33855e-07	3.45791e-07
609	0	0	0	2.81337e-08	1.33855e-07	3.45791e-07
610	0	0	0	2.81337e-08	1.33855e-07	3.45791e-07
611	0	0	0	0	1.33855e-07	3.34637e-07
612	0	0	0	0	1.45009e-07	3.34637e-07
613	0	0	0	0	1.45009e-07	3.34637e-07
614	0	0	0	0	1.56164e-07	3.34637e-07
615	0	0	0	0	1.56164e-07	3.34637e-07
616	0	0	0	0	1.56164e-07	3.23482e-07
617	0	0	0	0	1.56164e-07	3.23482e-07
618	0	0	0	0	1.56164e-07	3.23482e-07
619	0	0	0	0	1.56164e-07	3.23482e-07
620	0	0	0	0	1.56164e-07	3.23482e-07
621	0	0	0	0	1.56164e-07	3.23482e-07
622	0	0	0	0	1.56164e-07	3.23482e-07
623	0	0	0	0	1.56164e-07	3.23482e-07
624	0	0	0	0	1.56164e-07	3.23482e-07
625	0	0	0	0	1.56164e-07	3.12328e-07
626	0	0	0	0	1.67318e-07	3.12328e-07
627	0	0	0	0	1.67318e-07	3.12328e-07
628	0	0	0	0	1.67318e-07	2.67709e-07
629	0	0	0	0	1.67318e-07	2.67709e-07
630	0	0	0	0	1.67318e-07	2.67709e-07
631	0	0	0	0	1.67318e-07	2.67709e-07
632	0	0	0	0	1.67318e-07	2.67709e-07
633	0	0	0	0	1.67318e-07	2.56555e-07
634	0	0	0	0	1.67318e-07	2.454e-07
635	0	0	0	0	1.56164e-07	2.454e-07
636	0	0	0	0	1.56164e-07	2.78864e-07
637	0	0	0	0	1.56164e-07	2.67709e-07
638	0	0	0	0	1.56164e-07	2.78864e-07
639	0	0	0	0	1.56164e-07	2.78864e-07
640	0	0	0	0	1.56164e-07	2.67709e-07
641	0	0	0	0	1.56164e-07	2.67709e-07
642	0	0	0	0	1.56164e-07	2.67709e-07
643	0	0	0	0	1.56164e-07	2.67709e-07
644	0	0	0	0	1.56164e-07	2.56555e-07
645	0	0	0	0	1.56164e-07	2.56555e-07
646	0	0	0	0	1.56164e-07	2.56555e-07
647	0	0	0	0	1.56164e-07	2.67709e-07
648	0	0	0	0	1.56164e-07	2.67709e-07
649	0	0	0	0	1.56164e-07	2.56555e-07
650	0	0	0	0	1.56164e-07	2.56555e-07
651	0	0	0	0	1.56164e-07	2.454e-07
652	0	0	0	0	1.56164e-07	2.454e-07
653	0	0	0	0	1.67318e-07	2.454e-07
654	0	0	0	0	1.67318e-07	2.34246e-07
655	0	0	0	0	1.67318e-07	2.34246e-07
656	0	0	0	0	1.67318e-07	2.23091e-07
657	4.29929e-07	0	0	0	1.78473e-07	2.23091e-07
658	4.29929e-07	0	0	0	1.89628e-07	1.89628e-07
659	4.29929e-07	0	0	0	2.11937e-07	1.89628e-07
660	4.29929e-07	0	0	0	2.11937e-07	1.78473e-07
661	4.29929e-07	0	0	0	2.11937e-07	1.78473e-07
662	4.29929e-07	0	5.62673e-08	0	2.78864e-07	1.78473e-07
663	4.29929e-07	0	5.62673e-08	0	3.01173e-07	1.78473e-07
664	4.29929e-07	0	5.62673e-08	0	3.01173e-07	1.78473e-07
665	4.29929e-07	0	8.4401e-08	0	3.01173e-07	1.67318e-07
666	4.29929e-07	0	8.4401e-08	0	3.01173e-07	1.67318e-07
667	4.29929e-07	0	8.4401e-08	0	3.12328e-07	1.56164e-07
668	4.29929e-07	0	8.4401e-08	0	3.23482e-07	1.56164e-07
669	8.59857e-07	0	1.40668e-07	0	3.23482e-07	1.45009e-07
670	8.59857e-07	0	2.25069e-07	0	3.23482e-07	1.45009e-07
671	8.59857e-07	0	3.0947e-07	0	3.45791e-07	1.45009e-07
672	8.59857e-07	0	3.37604e-07	0	3.56946e-07	1.45009e-07
673	1.28979e-06	0	3.93871e-07	0	3.56946e-07	1.45009e-07
674	1.28979e-06	0	4.78272e-07	0	4.01564e-07	1.45009e-07
675	1.28979e-06	0	5.90807e-07	0	4.01564e-07	1.45009e-07
676	1.28979e-06	0	6.18941e-07	0	4.12719e-07	1.45009e-07
677	1.71971e-06	0	7.03342e-07	0	4.46182e-07	1.45009e-07
678	1.71971e-06	0	7.59609e-07	0	4.57337e-07	1.45009e-07
679	1.71971e-06	0	1.37855e-06	0	5.24264e-07	1.45009e-07
680	2.14964e-06	0	2.02562e-06	0	5.91192e-07	1.45009e-07
681	3.0095e-06	0	2.19443e-06	0	6.13501e-07	1.33855e-07
682	7.73872e-06	0	4.89526e-06	0	1.05968e-06	1.33855e-07
683	2.57957e-05	0	1.36167e-05	0	2.72171e-06	1.45009e-07
684	3.56841e-05	0	1.8737e-05	0	3.89294e-06	1.45009e-07
685	4.12732e-05	0	2.19443e-05	0	4.59568e-06	1.56164e-07
686	5.71805e-05	4.29929e-07	3.00749e-05	2.81337e-08	6.55888e-06	1.56164e-07
687	6.44893e-05	4.29929e-07	3.3676e-05	2.81337e-08	7.4624e-06	1.56164e-07
688	6.74988e-05	4.29929e-07	3.56735e-05	2.81337e-08	7.8305e-06	1.56164e-07
689	6.87886e-05	4.29929e-07	3.65175e-05	5.62673e-08	8.06475e-06	1.45009e-07
690	7.05083e-05	4.29929e-07	3.82899e-05	5.62673e-08	8.37707e-06	1.45009e-07
691	7.05083e-05	4.29929e-07	3.87963e-05	5.62673e-08	8.42169e-06	1.45009e-07
692	7.2228e-05	4.29929e-07	3.92465e-05	5.62673e-08	8.61132e-06	1.45009e-07
693	7.2228e-05	4.29929e-07	3.93309e-05	5.62673e-08	8.62247e-06	1.33855e-07
694	7.2658e-05	4.29929e-07	3.97247e-05	5.62673e-08	8.72287e-06	1.33855e-07
695	7.2658e-05	4.29929e-07	3.99779e-05	5.62673e-08	8.74517e-06	1.33855e-07
696	7.60974e-05	4.29929e-07	4.12158e-05	5.62673e-08	9.04635e-06	1.33855e-07
697	7.65273e-05	4.29929e-07	4.14128e-05	5.62673e-08	9.12443e-06	1.33855e-07
698	7.65273e-05	4.29929e-07	4.1666e-05	5.62673e-08	9.21367e-06	1.33855e-07
699	7.69572e-05	4.29929e-07	4.1891e-05	5.62673e-08	9.22482e-06	1.45009e-07
700	7.78171e-05	4.29929e-07	4.21442e-05	5.62673e-08	9.28059e-06	1.45009e-07
701	7.99667e-05	4.29929e-07	4.34946e-05	5.62673e-08	9.55946e-06	1.45009e-07
702	7.99667e-05	4.29929e-07	4.35228e-05	5.62673e-08	9.57061e-06	1.11546e-07
703	7.99667e-05	4.29929e-07	4.36353e-05	5.62673e-08	9.60408e-06	1.11546e-07
704	7.99667e-05	4.29929e-07	4.36916e-05	5.62673e-08	9.60408e-06	1.11546e-07
705	8.08266e-05	4.29929e-07	4.43387e-05	5.62673e-08	9.65985e-06	1.11546e-07
706	8.34062e-05	4.29929e-07	4.62799e-05	5.62673e-08	1.00614e-05	1.11546e-07
707	8.34062e-05	4.29929e-07	4.64205e-05	5.62673e-08	1.01172e-05	1.11546e-07
708	8.4266e-05	4.29929e-07	4.80242e-05	8.4401e-08	1.03849e-05	1.00391e-07
709	8.4266e-05	4.29929e-07	4.80523e-05	8.4401e-08	1.0396e-05	1.00391e-07
710	8.4266e-05	4.29929e-07	4.80804e-05	8.4401e-08	1.0396e-05	1.00391e-07
711	8.59857e-05	4.29929e-07	4.84743e-05	8.4401e-08	1.04964e-05	1.00391e-07
712	8.59857e-05	4.29929e-07	4.87275e-05	8.4401e-08	1.05634e-05	1.00391e-07
713	8.59857e-05	4.29929e-07	4.88682e-05	8.4401e-08	1.05857e-05	1.00391e-07
714	8.59857e-05	4.29929e-07	4.9262e-05	8.4401e-08	1.06191e-05	1.00391e-07
715	8.59857e-05	4.29929e-07	4.94027e-05	8.4401e-08	1.06191e-05	1.00391e-07
716	8.72755e-05	4.29929e-07	5.03311e-05	8.4401e-08	1.08311e-05	1.00391e-07
717	8.72755e-05	4.29929e-07	5.03593e-05	8.4401e-08	1.08422e-05	1.00391e-07
718	8.72755e-05	4.29929e-07	5.03874e-05	8.4401e-08	1.08534e-05	1.00391e-07
719	8.77055e-05	4.29929e-07	5.04155e-05	8.4401e-08	1.08645e-05	1.00391e-07
720	8.77055e-05	4.29929e-07	5.06125e-05	8.4401e-08	1.08757e-05	1.00391e-07
721	8.81354e-05	4.29929e-07	5.10345e-05	8.4401e-08	1.10207e-05	1.00391e-07
722	8.81354e-05	4.29929e-07	5.10907e-05	8.4401e-08	1.10207e-05	1.00391e-07
723	8.89952e-05	4.29929e-07	5.1569e-05	8.4401e-08	1.11099e-05	1.00391e-07
724	8.89952e-05	4.29929e-07	5.1569e-05	8.4401e-08	1.11323e-05	1.00391e-07
725	8.89952e-05	4.29929e-07	5.16534e-05	8.4401e-08	1.11434e-05	1.00391e-07
726	9.0285e-05	4.29929e-07	5.22723e-05	8.4401e-08	1.12773e-05	1.00391e-07
727	9.0285e-05	4.29929e-07	5.2413e-05	8.4401e-08	1.12884e-05	1.00391e-07
728	9.20047e-05	4.29929e-07	5.37072e-05	8.4401e-08	1.15115e-05	1.00391e-07
729	9.20047e-05	4.29929e-07	5.40166e-05	8.4401e-08	1.16565e-05	1.00391e-07
730	9.28646e-05	4.29929e-07	5.47762e-05	8.4401e-08	1.18573e-05	1.00391e-07
731	9.28646e-05	4.29929e-07	5.50013e-05	8.4401e-08	1.18685e-05	1.00391e-07
732	0.000103183	4.29929e-07	5.9362e-05	8.4401e-08	1.33185e-05	1.00391e-07
733	0.000106192	4.29929e-07	6.04874e-05	8.4401e-08	1.38205e-05	1.00391e-07
734	0.000107482	4.29929e-07	6.06843e-05	8.4401e-08	1.38651e-05	1.00391e-07
735	0.000107912	4.29929e-07	6.10219e-05	8.4401e-08	1.39097e-05	1.00391e-07
736	0.000108342	4.29929e-07	6.10782e-05	8.4401e-08	1.39209e-05	1.00391e-07
737	0.000108772	4.29929e-07	6.13033e-05	8.4401e-08	1.40101e-05	1.00391e-07
738	0.000108772	4.29929e-07	6.14158e-05	8.4401e-08	1.40436e-05	1.00391e-07
739	0.000108772	4.29929e-07	6.15002e-05	8.4401e-08	1.40771e-05	1.00391e-07
740	0.000108772	4.29929e-07	6.16127e-05	8.4401e-08	1.40771e-05	1.00391e-07
741	0.000108772	4.29929e-07	6.18659e-05	8.4401e-08	1.40994e-05	1.00391e-07
742	0.000109202	4.29929e-07	6.27943e-05	1.40668e-07	1.4289e-05	1.00391e-07
743	0.000109632	4.29929e-07	6.28506e-05	1.40668e-07	1.4289e-05	1.00391e-07
744	0.000110922	4.29929e-07	6.32445e-05	1.40668e-07	1.44228e-05	1.00391e-07
745	0.000110922	4.29929e-07	6.32445e-05	1.40668e-07	1.44228e-05	1.00391e-07
746	0.000112211	4.29929e-07	6.37227e-05	1.40668e-07	1.45344e-05	1.00391e-07
747	0.000113931	4.29929e-07	6.47074e-05	1.40668e-07	1.47798e-05	1.00391e-07
748	0.000114361	4.29929e-07	6.47637e-05	1.40668e-07	1.47798e-05	1.00391e-07
749	0.000115651	4.29929e-07	6.58328e-05	1.40668e-07	1.51033e-05	1.00391e-07
750	0.00012167	4.29929e-07	7.01372e-05	1.40668e-07	1.66203e-05	1.00391e-07
751	0.00012296	4.29929e-07	7.0306e-05	1.40668e-07	1.66984e-05	1.00391e-07
752	0.000123819	4.29929e-07	7.10094e-05	1.40668e-07	1.68545e-05	1.00391e-07
753	0.000123819	4.29929e-07	7.10938e-05	1.40668e-07	1.68545e-05	1.00391e-07
754	0.000124679	4.29929e-07	7.12907e-05	1.40668e-07	1.6888e-05	1.00391e-07
755	0.000125539	4.29929e-07	7.15439e-05	1.40668e-07	1.69884e-05	1.00391e-07
756	0.000125969	4.29929e-07	7.1769e-05	1.40668e-07	1.70665e-05	1.00391e-07
757	0.000125969	4.29929e-07	7.20503e-05	1.40668e-07	1.70888e-05	1.00391e-07
758	0.000131988	4.29929e-07	7.4301e-05	1.40668e-07	1.77246e-05	1.00391e-07
759	0.000134568	4.29929e-07	7.46105e-05	1.40668e-07	1.78808e-05	1.00391e-07
760	0.000134998	4.29929e-07	7.47793e-05	1.40668e-07	1.79142e-05	1.00391e-07
761	0.000135428	4.29929e-07	7.48918e-05	1.40668e-07	1.79923e-05	1.00391e-07
762	0.000135857	4.29929e-07	7.61297e-05	1.40668e-07	1.81819e-05	1.00391e-07
763	0.000136287	4.29929e-07	7.69456e-05	1.68802e-07	1.83716e-05	1.00391e-07
764	0.000136717	4.29929e-07	7.75645e-05	1.68802e-07	1.85166e-05	1.00391e-07
765	0.000137147	4.29929e-07	7.80147e-05	1.68802e-07	1.86393e-05	1.00391e-07
766	0.000137147	4.29929e-07	7.8296e-05	1.68802e-07	1.86839e-05	8.92365e-08
767	0.000138007	4.29929e-07	7.85211e-05	1.68802e-07	1.87843e-05	7.80819e-08
768	0.000140587	4.29929e-07	7.91963e-05	1.68802e-07	1.91412e-05	7.80819e-08
769	0.000140587	4.29929e-07	7.92525e-05	1.68802e-07	1.91635e-05	7.80819e-08
770	0.000140587	4.29929e-07	7.92807e-05	1.68802e-07	1.9197e-05	7.80819e-08
771	0.000141017	4.29929e-07	7.98152e-05	1.68802e-07	1.93866e-05	7.80819e-08
772	0.000141017	4.29929e-07	8.01528e-05	1.68802e-07	1.94982e-05	7.80819e-08
773	0.000141447	4.29929e-07	8.09406e-05	1.68802e-07	1.9632e-05	8.92365e-08
774	0.000142306	4.29929e-07	8.125e-05	1.68802e-07	1.97101e-05	8.92365e-08
775	0.000142306	4.29929e-07	8.11938e-05	1.68802e-07	1.97213e-05	8.92365e-08
776	0.000142306	4.29929e-07	8.19815e-05	1.68802e-07	1.98886e-05	8.92365e-08
777	0.000144026	4.29929e-07	8.26567e-05	1.68802e-07	2.00001e-05	8.92365e-08
778	0.000144456	4.29929e-07	8.2713e-05	1.68802e-07	2.00113e-05	8.92365e-08
779	0.000144886	4.29929e-07	8.3135e-05	1.68802e-07	2.00671e-05	8.92365e-08
780	0.000163373	4.29929e-07	9.30099e-05	1.68802e-07	2.38261e-05	8.92365e-08
781	0.00018315	4.29929e-07	0.000100465	1.68802e-07	2.66817e-05	8.92365e-08
782	0.000185729	4.29929e-07	0.000101647	1.68802e-07	2.69829e-05	8.92365e-08
783	0.000189169	4.29929e-07	0.000105051	1.68802e-07	2.82322e-05	8.92365e-08
784	0.000191318	4.29929e-07	0.000106767	1.68802e-07	2.88568e-05	8.92365e-08
785	0.000190458	4.29929e-07	0.000106683	1.68802e-07	2.88345e-05	8.92365e-08
786	0.000195618	4.29929e-07	0.000112394	1.68802e-07	3.03739e-05	8.92365e-08
787	0.000204646	4.29929e-07	0.000117796	2.25069e-07	3.15228e-05	6.69274e-08
788	0.000205506	4.29929e-07	0.000118358	2.53203e-07	3.17124e-05	6.69274e-08
789	0.000211095	4.29929e-07	0.000121369	2.53203e-07	3.24375e-05	6.69274e-08
790	0.000211095	4.29929e-07	0.000121481	2.53203e-07	3.24821e-05	6.69274e-08
791	0.000211525	4.29929e-07	0.00012241	2.53203e-07	3.26829e-05	6.69274e-08
792	0.000211525	4.29929e-07	0.000122578	2.53203e-07	3.2694e-05	6.69274e-08
793	0.000214104	4.29929e-07	0.000123788	2.53203e-07	3.29617e-05	7.80819e-08
794	0.000214534	4.29929e-07	0.000123816	2.53203e-07	3.2984e-05	7.80819e-08
795	0.000229582	4.29929e-07	0.000131075	2.53203e-07	3.54938e-05	7.80819e-08
796	0.000233021	8.59857e-07	0.000132791	2.53203e-07	3.59846e-05	7.80819e-08
797	0.00024162	8.59857e-07	0.000137517	2.53203e-07	3.73008e-05	7.80819e-08
798	0.000245059	8.59857e-07	0.000139065	2.53203e-07	3.79032e-05	7.80819e-08
799	0.000245059	8.59857e-07	0.000139093	2.53203e-07	3.79032e-05	6.69274e-08
800	0.000262257	8.59857e-07	0.000146605	2.53203e-07	4.03795e-05	6.69274e-08
801	0.000262257	8.59857e-07	0.000146689	2.53203e-07	4.04018e-05	6.69274e-08
802	0.000262257	8.59857e-07	0.000146717	2.53203e-07	4.0413e-05	6.69274e-08
803	0.000265266	8.59857e-07	0.00014773	2.53203e-07	4.0703e-05	6.69274e-08
804	0.000266986	8.59857e-07	0.000149249	2.81337e-07	4.10488e-05	6.69274e-08
805	0.000266556	8.59857e-07	0.000149418	2.81337e-07	4.10822e-05	6.69274e-08
806	0.000273865	8.59857e-07	0.000153441	2.81337e-07	4.21642e-05	6.69274e-08
807	0.000286333	8.59857e-07	0.000160615	3.0947e-07	4.36813e-05	6.69274e-08
808	0.000291922	8.59857e-07	0.000163907	3.0947e-07	4.45848e-05	6.69274e-08
809	0.000286333	8.59857e-07	0.000161262	3.0947e-07	4.39936e-05	6.69274e-08
810	0.000283323	8.59857e-07	0.000159884	3.0947e-07	4.37928e-05	6.69274e-08
811	0.000268276	8.59857e-07	0.000153919	3.0947e-07	4.23316e-05	6.69274e-08
812	0.000268276	8.59857e-07	0.00015496	3.37604e-07	4.24319e-05	6.69274e-08
813	0.000229152	4.29929e-07	0.000135661	3.0947e-07	3.79032e-05	6.69274e-08
814	0.0002442	4.29929e-07	0.000141569	4.22005e-07	3.94871e-05	6.69274e-08
815	0.000245059	4.29929e-07	0.00014185	4.22005e-07	3.95652e-05	6.69274e-08
816	0.000246779	4.29929e-07	0.000142581	4.22005e-07	3.98441e-05	6.69274e-08
817	0.000246779	4.29929e-07	0.000143454	4.22005e-07	3.9911e-05	6.69274e-08
818	0.000246779	4.29929e-07	0.000143594	4.22005e-07	3.9911e-05	6.69274e-08
819	0.000247639	4.29929e-07	0.000143904	4.22005e-07	3.99668e-05	6.69274e-08
820	0.000248069	4.29929e-07	0.000143819	4.22005e-07	3.99668e-05	6.69274e-08
821	0.0002442	4.29929e-07	0.000141822	4.22005e-07	3.96545e-05	5.57728e-08
822	0.0002442	4.29929e-07	0.00014154	4.22005e-07	3.96433e-05	5.57728e-08
823	0.000244629	8.59857e-07	0.000141315	4.22005e-07	3.95541e-05	5.57728e-08
824	0.000245059	8.59857e-07	0.000140978	3.93871e-07	3.95429e-05	5.57728e-08
825	0.000244629	8.59857e-07	0.000140556	3.93871e-07	3.94871e-05	5.57728e-08
826	0.0002442	8.59857e-07	0.000139515	3.93871e-07	3.92529e-05	5.57728e-08
827	0.000248499	8.59857e-07	0.000143116	3.93871e-07	4.03907e-05	5.57728e-08
828	0.000252368	8.59857e-07	0.000144466	3.93871e-07	4.07253e-05	6.69274e-08
829	0.000256238	8.59857e-07	0.000147223	3.93871e-07	4.12049e-05	7.80819e-08
830	0.000257527	8.59857e-07	0.000147167	3.65738e-07	4.11603e-05	7.80819e-08
831	0.000256238	8.59857e-07	0.000146126	3.65738e-07	4.10599e-05	7.80819e-08
832	0.000254518	8.59857e-07	0.000143932	3.65738e-07	4.07141e-05	7.80819e-08
833	0.000253658	8.59857e-07	0.000142553	3.65738e-07	4.06918e-05	7.80819e-08
834	0.000254088	8.59857e-07	0.000142497	3.65738e-07	4.07253e-05	6.69274e-08
835	0.000253228	8.59857e-07	0.000142328	3.65738e-07	4.06807e-05	6.69274e-08
836	0.000256667	8.59857e-07	0.000143116	3.65738e-07	4.09149e-05	6.69274e-08
837	0.000256667	8.59857e-07	0.000143454	3.37604e-07	4.09595e-05	5.57728e-08
838	0.000257957	8.59857e-07	0.000144213	3.37604e-07	4.10711e-05	4.46182e-08
839	0.000258387	8.59857e-07	0.000144551	3.37604e-07	4.11269e-05	4.46182e-08
840	0.000260967	8.59857e-07	0.000147561	3.37604e-07	4.16957e-05	4.46182e-08
841	0.000264836	8.59857e-07	0.000150262	3.37604e-07	4.2365e-05	4.46182e-08
842	0.000264406	8.59857e-07	0.000150009	3.37604e-07	4.22869e-05	4.46182e-08
843	0.000273005	8.59857e-07	0.000152428	3.37604e-07	4.28224e-05	4.46182e-08
844	0.000272575	8.59857e-07	0.0001524	3.37604e-07	4.28224e-05	4.46182e-08
845	0.000276014	8.59857e-07	0.000153272	3.37604e-07	4.31235e-05	4.46182e-08
846	0.000279024	8.59857e-07	0.000154313	3.37604e-07	4.3302e-05	4.46182e-08
847	0.000282033	8.59857e-07	0.000156676	3.37604e-07	4.38597e-05	4.46182e-08
848	0.000282463	8.59857e-07	0.000156901	3.37604e-07	4.39155e-05	4.46182e-08
849	0.000282463	8.59857e-07	0.000157211	3.37604e-07	4.39601e-05	4.46182e-08
850	0.000282463	8.59857e-07	0.000157633	3.37604e-07	4.41163e-05	4.46182e-08
851	0.000282893	8.59857e-07	0.000157689	3.37604e-07	4.41497e-05	4.46182e-08
852	0.000286333	8.59857e-07	0.000159968	3.37604e-07	4.47744e-05	4.46182e-08
853	0.000288912	8.59857e-07	0.00016174	3.37604e-07	4.53321e-05	4.46182e-08
854	0.000290632	8.59857e-07	0.000164076	3.37604e-07	4.59568e-05	4.46182e-08
855	0.000291062	8.59857e-07	0.00016416	3.37604e-07	4.59456e-05	4.46182e-08
856	0.000295791	8.59857e-07	0.000166776	3.37604e-07	4.69495e-05	4.46182e-08
857	0.00029966	8.59857e-07	0.000168577	3.37604e-07	4.7485e-05	4.46182e-08
858	0.00030052	8.59857e-07	0.000168774	3.37604e-07	4.75184e-05	4.46182e-08
859	0.00030095	8.59857e-07	0.000169533	3.37604e-07	4.76969e-05	4.46182e-08
860	0.000304819	8.59857e-07	0.000171672	3.37604e-07	4.81208e-05	4.46182e-08
861	0.000305679	8.59857e-07	0.000172713	3.37604e-07	4.82212e-05	4.46182e-08
862	0.000308259	8.59857e-07	0.000175048	3.37604e-07	4.86339e-05	4.46182e-08
863	0.000309979	8.59857e-07	0.000176032	3.37604e-07	4.87677e-05	4.46182e-08
864	0.000312558	8.59857e-07	0.000178199	3.37604e-07	4.92474e-05	4.46182e-08
865	0.000314708	8.59857e-07	0.000179211	3.37604e-07	4.95039e-05	4.46182e-08
866	0.000315138	8.59857e-07	0.000179465	3.37604e-07	4.96489e-05	4.46182e-08
867	0.000320297	8.59857e-07	0.000181884	3.37604e-07	5.01063e-05	4.46182e-08
868	0.000322876	8.59857e-07	0.000182869	3.37604e-07	5.03405e-05	5.57728e-08
869	0.000322876	8.59857e-07	0.000183235	3.37604e-07	5.0374e-05	5.57728e-08
870	0.000326746	8.59857e-07	0.000184866	3.37604e-07	5.07644e-05	5.57728e-08
871	0.000327606	8.59857e-07	0.000185513	3.37604e-07	5.08983e-05	5.57728e-08
872	0.000328895	8.59857e-07	0.000185767	3.37604e-07	5.09875e-05	5.57728e-08
873	0.000332765	8.59857e-07	0.000187117	3.37604e-07	5.13444e-05	5.57728e-08
874	0.000349532	8.59857e-07	0.000194797	3.37604e-07	5.40215e-05	5.57728e-08
875	0.000349962	8.59857e-07	0.000194797	3.0947e-07	5.40773e-05	5.57728e-08
876	0.000370599	8.59857e-07	0.000207373	3.0947e-07	5.7881e-05	5.57728e-08
877	0.000380487	8.59857e-07	0.000211509	3.0947e-07	5.92084e-05	5.57728e-08
878	0.000388656	8.59857e-07	0.00021435	3.0947e-07	6.02792e-05	5.57728e-08
879	0.000398544	8.59857e-07	0.000218092	3.0947e-07	6.14505e-05	5.57728e-08
880	0.00042391	8.59857e-07	0.000229064	3.0947e-07	6.46853e-05	5.57728e-08
881	0.00042477	8.59857e-07	0.000229402	3.0947e-07	6.48638e-05	5.57728e-08
882	0.000411872	8.59857e-07	0.000223494	3.0947e-07	6.28894e-05	5.57728e-08
883	0.000411872	8.59857e-07	0.000223606	3.0947e-07	6.28783e-05	5.57728e-08
884	0.000408002	8.59857e-07	0.000222031	3.0947e-07	6.22313e-05	5.57728e-08
885	0.0004209	1.28979e-06	0.000230696	3.37604e-07	6.43283e-05	5.57728e-08
886	0.00042176	1.28979e-06	0.000232159	3.37604e-07	6.44845e-05	5.57728e-08
887	0.00042305	1.28979e-06	0.000232722	3.37604e-07	6.46184e-05	5.57728e-08
888	0.00042305	1.28979e-06	0.000233031	3.37604e-07	6.46518e-05	5.57728e-08
889	0.00042477	1.28979e-06	0.000234438	3.37604e-07	6.49642e-05	5.57728e-08
890	0.000426059	1.28979e-06	0.000235057	3.37604e-07	6.50199e-05	5.57728e-08
891	0.000426489	1.28979e-06	0.000235254	3.37604e-07	6.51092e-05	5.57728e-08
892	0.000426489	1.28979e-06	0.000235282	3.37604e-07	6.51203e-05	5.57728e-08
893	0.000426919	1.28979e-06	0.000235282	3.37604e-07	6.50534e-05	5.57728e-08
894	0.000427349	1.28979e-06	0.000235338	3.0947e-07	6.50645e-05	5.57728e-08
895	0.000427779	1.28979e-06	0.000235141	3.0947e-07	6.50311e-05	5.57728e-08
896	0.000435088	1.28979e-06	0.000239924	3.37604e-07	6.67377e-05	5.57728e-08
897	0.000438527	1.28979e-06	0.000241302	3.37604e-07	6.7117e-05	5.57728e-08
898	0.000439387	1.28979e-06	0.000241471	3.37604e-07	6.71839e-05	5.57728e-08
899	0.000437238	1.28979e-06	0.000241359	3.37604e-07	6.71058e-05	5.57728e-08
900	0.000438527	1.28979e-06	0.000242343	3.37604e-07	6.72843e-05	5.57728e-08
901	0.000437667	1.28979e-06	0.000242287	3.37604e-07	6.73066e-05	5.57728e-08
902	0.000436808	1.28979e-06	0.000239024	3.0947e-07	6.60796e-05	5.57728e-08
903	0.000435948	1.28979e-06	0.000239108	3.0947e-07	6.61131e-05	5.57728e-08
904	0.000436378	1.28979e-06	0.000239446	3.0947e-07	6.618e-05	5.57728e-08
905	0.000436808	1.28979e-06	0.000239671	3.0947e-07	6.62804e-05	5.57728e-08
906	0.000443257	1.28979e-06	0.000244285	3.37604e-07	6.73624e-05	5.57728e-08
907	0.000444116	1.28979e-06	0.000245748	3.37604e-07	6.76859e-05	5.57728e-08
908	0.000450995	1.28979e-06	0.000248392	3.37604e-07	6.91025e-05	5.57728e-08
909	0.000448846	1.28979e-06	0.000246198	3.37604e-07	6.85336e-05	5.57728e-08
910	0.000447126	8.59857e-07	0.000245663	3.37604e-07	6.83998e-05	5.57728e-08
911	0.000447556	8.59857e-07	0.000245297	3.37604e-07	6.83998e-05	5.57728e-08
912	0.000447986	8.59857e-07	0.000245354	3.37604e-07	6.84332e-05	5.57728e-08
913	0.000448416	8.59857e-07	0.000245354	3.37604e-07	6.84667e-05	5.57728e-08
914	0.000457444	8.59857e-07	0.00025129	3.0947e-07	7.00953e-05	5.57728e-08
915	0.000460884	8.59857e-07	0.000252303	3.0947e-07	7.06307e-05	5.57728e-08
916	0.000462603	8.59857e-07	0.000252528	3.0947e-07	7.05972e-05	5.57728e-08
917	0.000462603	8.59857e-07	0.0002525	3.0947e-07	7.06084e-05	5.57728e-08
918	0.000468192	8.59857e-07	0.00025506	3.0947e-07	7.11996e-05	5.57728e-08
919	0.000470772	8.59857e-07	0.000257423	3.0947e-07	7.16457e-05	5.57728e-08
920	0.000468622	8.59857e-07	0.000257732	3.37604e-07	7.14561e-05	5.57728e-08
921	0.000469052	8.59857e-07	0.000257958	3.0947e-07	7.14226e-05	5.57728e-08
922	0.000469052	8.59857e-07	0.000257929	3.0947e-07	7.14115e-05	5.57728e-08
923	0.000469052	8.59857e-07	0.000258323	3.0947e-07	7.14673e-05	5.57728e-08
924	0.000469912	8.59857e-07	0.000258155	3.0947e-07	7.14338e-05	4.46182e-08
925	0.000469052	8.59857e-07	0.000258605	3.37604e-07	7.15007e-05	4.46182e-08
926	0.000468622	8.59857e-07	0.00025883	3.37604e-07	7.14673e-05	4.46182e-08
927	0.000467333	8.59857e-07	0.00025762	3.37604e-07	7.11772e-05	4.46182e-08
928	0.000469482	8.59857e-07	0.000258577	3.37604e-07	7.16011e-05	4.46182e-08
929	0.000471202	8.59857e-07	0.000259111	3.37604e-07	7.18242e-05	4.46182e-08
930	0.00048023	8.59857e-07	0.000262825	3.65738e-07	7.33189e-05	4.46182e-08
931	0.00048324	8.59857e-07	0.000264147	3.65738e-07	7.37093e-05	4.46182e-08
932	0.000444116	8.59857e-07	0.000245607	3.37604e-07	6.7764e-05	4.46182e-08
933	0.000418751	8.59857e-07	0.000234747	2.81337e-07	6.40941e-05	3.34637e-08
934	0.000418321	8.59857e-07	0.000234353	2.81337e-07	6.40495e-05	3.34637e-08
935	0.000409292	8.59857e-07	0.000229936	2.81337e-07	6.22759e-05	3.34637e-08
936	0.000403703	8.59857e-07	0.000227686	3.0947e-07	6.14728e-05	3.34637e-08
937	0.000401123	8.59857e-07	0.000225351	3.37604e-07	6.07477e-05	3.34637e-08
938	0.000400264	8.59857e-07	0.000223409	3.37604e-07	6.03462e-05	3.34637e-08
939	0.000394245	8.59857e-07	0.000219189	3.0947e-07	5.95096e-05	3.34637e-08
940	0.000395104	8.59857e-07	0.000219949	3.0947e-07	5.9755e-05	3.34637e-08
941	0.000395534	8.59857e-07	0.000220174	3.37604e-07	5.98888e-05	3.34637e-08
942	0.000396824	8.59857e-07	0.000220118	3.37604e-07	5.99669e-05	3.34637e-08
943	0.000396394	8.59857e-07	0.000219949	3.37604e-07	5.99e-05	3.34637e-08
944	0.000396394	8.59857e-07	0.000219752	3.37604e-07	5.99446e-05	3.34637e-08
945	0.000396824	8.59857e-07	0.00022054	3.65738e-07	6.01231e-05	4.46182e-08
946	0.000376618	8.59857e-07	0.000210693	3.65738e-07	5.74794e-05	4.46182e-08
947	0.000369739	8.59857e-07	0.000206642	3.93871e-07	5.63975e-05	4.46182e-08
948	0.000362	8.59857e-07	0.000203322	3.93871e-07	5.55943e-05	4.46182e-08
949	0.000347382	8.59857e-07	0.000194263	3.65738e-07	5.34861e-05	4.46182e-08
950	0.000343943	8.59857e-07	0.000191703	3.65738e-07	5.27611e-05	4.46182e-08
951	0.000314708	8.59857e-07	0.000176201	3.65738e-07	4.86004e-05	4.46182e-08
952	0.000313418	8.59857e-07	0.000175723	3.65738e-07	4.85112e-05	3.34637e-08
953	0.000313848	8.59857e-07	0.000175948	3.65738e-07	4.85781e-05	3.34637e-08
954	0.000315998	8.59857e-07	0.000177017	3.93871e-07	4.88012e-05	3.34637e-08
955	0.000310409	8.59857e-07	0.000175132	3.93871e-07	4.82323e-05	3.34637e-08
956	0.000310409	8.59857e-07	0.000175076	3.93871e-07	4.82212e-05	3.34637e-08
957	0.000310838	8.59857e-07	0.000175104	3.93871e-07	4.82992e-05	3.34637e-08
958	0.000310838	8.59857e-07	0.000174963	4.22005e-07	4.82546e-05	3.34637e-08
959	0.000310409	8.59857e-07	0.000174991	4.22005e-07	4.82212e-05	3.34637e-08
960	0.000312128	8.59857e-07	0.000175413	4.22005e-07	4.84554e-05	3.34637e-08
961	0.000312558	8.59857e-07	0.000175835	4.22005e-07	4.86673e-05	3.34637e-08
962	0.000312558	8.59857e-07	0.000176032	4.22005e-07	4.87008e-05	3.34637e-08
963	0.000312128	8.59857e-07	0.000174991	4.22005e-07	4.84331e-05	3.34637e-08
964	0.000312558	8.59857e-07	0.000174991	4.22005e-07	4.84554e-05	3.34637e-08
965	0.000312128	8.59857e-07	0.000175132	4.22005e-07	4.85446e-05	3.34637e-08
966	0.000315138	8.59857e-07	0.000175864	4.22005e-07	4.8857e-05	3.34637e-08
967	0.000316857	8.59857e-07	0.000176595	4.22005e-07	4.90578e-05	3.34637e-08
968	0.000316857	8.59857e-07	0.000176876	4.22005e-07	4.92362e-05	3.34637e-08
969	0.000319437	8.59857e-07	0.00017893	4.22005e-07	5.01397e-05	3.34637e-08
970	0.000319867	8.59857e-07	0.000179099	4.22005e-07	5.01844e-05	3.34637e-08
971	0.000320297	8.59857e-07	0.000179183	4.22005e-07	5.01844e-05	3.34637e-08
972	0.000320297	8.59857e-07	0.000179437	4.22005e-07	5.02178e-05	3.34637e-08
973	0.000320297	8.59857e-07	0.000179605	4.22005e-07	5.02736e-05	3.34637e-08
974	0.000321587	8.59857e-07	0.000180252	4.22005e-07	5.04521e-05	3.34637e-08
975	0.000321587	4.29929e-07	0.000180337	4.22005e-07	5.05078e-05	3.34637e-08
976	0.000321587	4.29929e-07	0.000180365	4.22005e-07	5.05078e-05	3.34637e-08
977	0.000321587	4.29929e-07	0.000180449	4.22005e-07	5.05302e-05	2.23091e-08
978	0.000321587	4.29929e-07	0.000180196	4.22005e-07	5.05302e-05	2.23091e-08
979	0.000311698	4.29929e-07	0.000174907	4.22005e-07	4.88347e-05	2.23091e-08
980	0.000311698	4.29929e-07	0.000174907	4.22005e-07	4.88012e-05	1.11546e-08
981	0.000311698	4.29929e-07	0.00017502	4.22005e-07	4.88681e-05	1.11546e-08
982	0.000309979	4.29929e-07	0.000174176	4.22005e-07	4.87231e-05	1.11546e-08
983	0.000309979	4.29929e-07	0.000173641	4.22005e-07	4.8567e-05	1.11546e-08
984	0.000312558	4.29929e-07	0.000173219	4.22005e-07	4.84777e-05	2.23091e-08
985	0.000311698	4.29929e-07	0.000172966	4.22005e-07	4.83327e-05	2.23091e-08
986	0.000311268	4.29929e-07	0.000172769	4.22005e-07	4.82769e-05	2.23091e-08
987	0.000309549	4.29929e-07	0.000172459	4.22005e-07	4.81765e-05	2.23091e-08
988	0.000308689	4.29929e-07	0.000172291	4.22005e-07	4.81542e-05	2.23091e-08
989	0.000308259	4.29929e-07	0.000172234	4.22005e-07	4.81542e-05	5.57728e-08
990	0.000308259	4.29929e-07	0.000172094	4.22005e-07	4.81208e-05	5.57728e-08
991	0.000306969	4.29929e-07	0.000170968	4.22005e-07	4.78531e-05	5.57728e-08
992	0.000304819	4.29929e-07	0.000169955	4.22005e-07	4.76411e-05	5.57728e-08
993	0.00030052	4.29929e-07	0.000166467	4.22005e-07	4.69272e-05	5.57728e-08
994	0.0002988	4.29929e-07	0.000165735	4.22005e-07	4.67822e-05	5.57728e-08
995	0.000297511	4.29929e-07	0.000165257	4.22005e-07	4.67265e-05	5.57728e-08
996	0.000294501	4.29929e-07	0.000163625	4.22005e-07	4.62691e-05	5.57728e-08
997	0.000291492	4.29929e-07	0.000161853	4.22005e-07	4.60014e-05	5.57728e-08
998	0.000291492	4.29929e-07	0.000161347	4.22005e-07	4.59568e-05	5.57728e-08
999	0.000287622	4.29929e-07	0.000158167	4.22005e-07	4.54994e-05	5.57728e-08
1000	0.000287622	4.29929e-07	0.000158027	4.22005e-07	4.54883e-05	5.57728e-08
1001	0.000286762	4.29929e-07	0.000157408	4.22005e-07	4.53433e-05	5.57728e-08
1002	0.000286762	4.29929e-07	0.000157914	4.22005e-07	4.54437e-05	5.57728e-08
1003	0.000286333	4.29929e-07	0.000157155	4.22005e-07	4.51871e-05	5.57728e-08
1004	0.000284183	4.29929e-07	0.000154988	4.22005e-07	4.45736e-05	6.69274e-08
1005	0.000279024	4.29929e-07	0.000151134	3.65738e-07	4.38486e-05	6.69274e-08
1006	0.000274295	4.29929e-07	0.000147589	3.65738e-07	4.29562e-05	6.69274e-08
1007	0.000268276	4.29929e-07	0.000143791	3.37604e-07	4.21085e-05	6.69274e-08
1008	0.000263976	4.29929e-07	0.000141372	3.37604e-07	4.16288e-05	6.69274e-08
1009	0.000263976	4.29929e-07	0.000141203	3.37604e-07	4.16177e-05	6.69274e-08
1010	0.000263546	4.29929e-07	0.000141062	3.37604e-07	4.15842e-05	6.69274e-08
1011	0.000272575	4.29929e-07	0.000144523	3.37604e-07	4.28335e-05	6.69274e-08
1012	0.000270855	4.29929e-07	0.000144185	3.37604e-07	4.2722e-05	6.69274e-08
1013	0.000272575	4.29929e-07	0.000144269	3.37604e-07	4.28112e-05	6.69274e-08
1014	0.000273865	4.29929e-07	0.000144354	3.37604e-07	4.28335e-05	6.69274e-08
1015	0.000274724	4.29929e-07	0.000144326	3.37604e-07	4.2867e-05	6.69274e-08
1016	0.000270425	4.29929e-07	0.000140837	3.37604e-07	4.20415e-05	6.69274e-08
1017	0.000269995	4.29929e-07	0.000140471	3.37604e-07	4.19077e-05	6.69274e-08
1018	0.000269565	4.29929e-07	0.000140021	3.37604e-07	4.17069e-05	6.69274e-08
1019	0.000269135	4.29929e-07	0.000139937	3.37604e-07	4.16846e-05	6.69274e-08
1020	0.000269135	4.29929e-07	0.000139824	3.37604e-07	4.16623e-05	6.69274e-08
1021	0.000268276	4.29929e-07	0.000139121	3.37604e-07	4.15954e-05	6.69274e-08
1022	0.000268276	4.29929e-07	0.000138924	3.37604e-07	4.15619e-05	6.69274e-08
1023	0.000266986	4.29929e-07	0.000138277	3.37604e-07	4.14169e-05	6.69274e-08
1024	0.000267416	4.29929e-07	0.000138615	3.37604e-07	4.15842e-05	6.69274e-08
1025	0.000261397	4.29929e-07	0.000137095	3.37604e-07	4.11715e-05	6.69274e-08
1026	0.000230442	4.29929e-07	0.000121115	3.0947e-07	3.57504e-05	6.69274e-08
1027	0.000235171	4.29929e-07	0.000123169	3.0947e-07	3.652e-05	6.69274e-08
1028	0.000208085	4.29929e-07	0.000107161	2.81337e-07	3.16343e-05	7.80819e-08
1029	0.000218834	4.29929e-07	0.000109327	2.81337e-07	3.26717e-05	7.80819e-08
1030	0.000208515	4.29929e-07	0.000105473	2.53203e-07	3.14447e-05	7.80819e-08
1031	0.000192178	4.29929e-07	9.68361e-05	2.53203e-07	2.95373e-05	7.80819e-08
1032	0.000152625	0	7.7874e-05	1.40668e-07	2.4395e-05	6.69274e-08
1033	0.000150905	0	7.72832e-05	1.40668e-07	2.4105e-05	6.69274e-08
1034	0.000153914	0	7.91119e-05	1.40668e-07	2.46739e-05	6.69274e-08
1035	0.000156064	0	7.97589e-05	1.40668e-07	2.48077e-05	6.69274e-08
1036	0.000161653	0	8.21503e-05	1.12535e-07	2.54993e-05	6.69274e-08
1037	0.000165523	0	8.40915e-05	1.12535e-07	2.59901e-05	6.69274e-08
1038	0.000166382	0	8.44291e-05	1.12535e-07	2.60682e-05	6.69274e-08
1039	0.000167672	0	8.5245e-05	1.12535e-07	2.61574e-05	6.69274e-08
1040	0.000168532	0	8.5667e-05	1.12535e-07	2.62132e-05	6.69274e-08
1041	0.000169392	0	8.60609e-05	1.12535e-07	2.6269e-05	6.69274e-08
1042	0.000171112	0	8.64547e-05	1.12535e-07	2.63917e-05	6.69274e-08
1043	0.000175411	0	8.8818e-05	1.12535e-07	2.69829e-05	6.69274e-08
1044	0.000176271	0	8.96339e-05	1.12535e-07	2.72171e-05	6.69274e-08
1045	0.000177131	0	9.04216e-05	1.12535e-07	2.73175e-05	6.69274e-08
1046	0.000176701	0	9.03653e-05	1.12535e-07	2.73287e-05	6.69274e-08
1047	0.000175411	0	8.99715e-05	1.12535e-07	2.72283e-05	6.69274e-08
1048	0.000175411	0	8.99715e-05	1.12535e-07	2.71614e-05	6.69274e-08
1049	0.000171971	0	8.89868e-05	1.40668e-07	2.6849e-05	6.69274e-08
1050	0.000171542	0	8.84804e-05	1.40668e-07	2.65479e-05	6.69274e-08
1051	0.000166812	0	8.58921e-05	1.12535e-07	2.59455e-05	6.69274e-08
1052	0.000168532	0	8.5667e-05	1.12535e-07	2.59567e-05	6.69274e-08
1053	0.000170252	0	8.80021e-05	1.12535e-07	2.61686e-05	6.69274e-08
1054	0.00018358	0	9.45854e-05	1.12535e-07	2.78976e-05	6.69274e-08
1055	0.00017971	0	9.39102e-05	1.12535e-07	2.74625e-05	6.69274e-08
1056	0.00017971	0	9.37976e-05	1.12535e-07	2.74402e-05	6.69274e-08
1057	0.00017971	0	9.39664e-05	1.12535e-07	2.75406e-05	6.69274e-08
1058	0.00018057	0	9.4726e-05	1.12535e-07	2.76298e-05	6.69274e-08
1059	0.000181	0	9.50074e-05	1.12535e-07	2.7641e-05	6.69274e-08
1060	0.000187449	0	9.68079e-05	1.12535e-07	2.8288e-05	7.80819e-08
1061	0.000187449	0	9.72299e-05	1.12535e-07	2.83884e-05	7.80819e-08
1062	0.000191318	0	9.95369e-05	1.12535e-07	2.91022e-05	1.00391e-07
1063	0.000191748	0	9.97057e-05	1.12535e-07	2.91246e-05	1.00391e-07
1064	0.000191748	0	9.97338e-05	1.12535e-07	2.91246e-05	1.00391e-07
1065	0.000191748	0	9.98745e-05	1.12535e-07	2.91357e-05	1.67318e-07
1066	0.000191748	0	9.99026e-05	1.12535e-07	2.92138e-05	1.78473e-07
1067	0.000187879	0	9.89461e-05	1.12535e-07	2.87007e-05	1.78473e-07
1068	0.000195188	0	0.000102941	1.12535e-07	2.9593e-05	2.00782e-07
1069	0.000201637	0	0.000106542	1.12535e-07	3.05635e-05	2.00782e-07
1070	0.000201637	0	0.000106289	1.40668e-07	3.05746e-05	2.00782e-07
1071	0.000202066	0	0.000106627	1.40668e-07	3.06416e-05	2.00782e-07
1072	0.000201637	0	0.000106373	1.40668e-07	3.05412e-05	2.00782e-07
1073	0.000201637	0	0.000106317	1.40668e-07	3.05189e-05	2.00782e-07
1074	0.000202066	0	0.000106008	1.40668e-07	3.04296e-05	2.00782e-07
1075	0.000203786	0	0.000107274	1.40668e-07	3.06639e-05	2.00782e-07
1076	0.000202496	0	0.00010702	1.40668e-07	3.0597e-05	2.00782e-07
1077	0.000203356	0	0.000107358	1.12535e-07	3.06527e-05	2.00782e-07
1078	0.000203786	0	0.000107949	1.12535e-07	3.08424e-05	2.00782e-07
1079	0.000203786	0	0.000108202	1.12535e-07	3.07866e-05	2.00782e-07
1080	0.000202926	0	0.000107893	1.12535e-07	3.03627e-05	2.00782e-07
1081	0.000199917	0	0.000107049	1.12535e-07	3.02289e-05	2.00782e-07
1082	0.000185729	0	9.99026e-05	1.12535e-07	2.78195e-05	2.00782e-07
1083	0.00018315	0	9.67235e-05	8.4401e-08	2.70833e-05	2.00782e-07
1084	0.000184869	0	9.86929e-05	8.4401e-08	2.75518e-05	2.00782e-07
1085	0.000184009	0	9.86929e-05	8.4401e-08	2.75406e-05	2.00782e-07
1086	0.000188309	0	9.97338e-05	8.4401e-08	2.78083e-05	2.00782e-07
1087	0.000189169	0	0.000100071	8.4401e-08	2.79199e-05	2.00782e-07
1088	0.000190028	0	0.000100437	8.4401e-08	2.79645e-05	2.00782e-07
1089	0.000189599	0	0.000100972	8.4401e-08	2.81095e-05	2.00782e-07
1090	0.000189599	0	0.000101084	8.4401e-08	2.81206e-05	2.00782e-07
1091	0.000189599	0	0.000101169	8.4401e-08	2.8143e-05	2.00782e-07
1092	0.000190028	0	0.000101253	8.4401e-08	2.81541e-05	2.00782e-07
1093	0.000191748	0	0.000101985	8.4401e-08	2.82657e-05	2.00782e-07
1094	0.000191748	0	0.000102181	8.4401e-08	2.82099e-05	1.89628e-07
1095	0.000195618	0	0.000103307	8.4401e-08	2.84664e-05	1.78473e-07
1096	0.000210665	0	0.000110593	8.4401e-08	3.04296e-05	1.67318e-07
1097	0.000211095	0	0.000110678	8.4401e-08	3.04296e-05	1.67318e-07
1098	0.000211095	0	0.000110819	8.4401e-08	3.04854e-05	1.67318e-07
1099	0.000212385	0	0.000111466	8.4401e-08	3.06081e-05	1.67318e-07
1100	0.000213245	0	0.00011321	8.4401e-08	3.09204e-05	1.89628e-07
1101	0.000213675	0	0.000113238	8.4401e-08	3.09204e-05	1.89628e-07
1102	0.000214534	0	0.000113998	8.4401e-08	3.10543e-05	1.89628e-07
1103	0.000214534	0	0.000114054	8.4401e-08	3.10654e-05	1.89628e-07
1104	0.000214534	0	0.00011411	8.4401e-08	3.10766e-05	1.89628e-07
1105	0.000217544	0	0.000115179	8.4401e-08	3.13778e-05	1.89628e-07
1106	0.000218404	0	0.000116164	8.4401e-08	3.15451e-05	1.89628e-07
1107	0.000218404	0	0.000116502	8.4401e-08	3.15339e-05	1.89628e-07
1108	0.000218404	0	0.000116642	8.4401e-08	3.15451e-05	1.89628e-07
1109	0.000219264	0	0.000117205	8.4401e-08	3.16343e-05	1.89628e-07
1110	0.000219264	0	0.000117261	8.4401e-08	3.16343e-05	1.89628e-07
1111	0.000219264	0	0.000117514	8.4401e-08	3.16789e-05	1.89628e-07
1112	0.000217114	0	0.000117683	8.4401e-08	3.15005e-05	1.89628e-07
1113	0.000218404	0	0.000118724	8.4401e-08	3.16009e-05	1.89628e-07
1114	0.000218834	0	0.000119005	8.4401e-08	3.1612e-05	1.89628e-07
1115	0.000219694	0	0.000119624	8.4401e-08	3.16455e-05	2.00782e-07
1116	0.000219264	0	0.000119906	8.4401e-08	3.1612e-05	2.00782e-07
1117	0.000216254	0	0.00011833	8.4401e-08	3.10543e-05	2.00782e-07
1118	0.000211955	0	0.000117402	8.4401e-08	3.07977e-05	2.00782e-07
1119	0.000213245	0	0.00011743	8.4401e-08	3.06639e-05	2.11937e-07
1120	0.000213245	0	0.000117233	8.4401e-08	3.05189e-05	2.11937e-07
1121	0.000209805	0	0.000116389	8.4401e-08	2.97715e-05	2.11937e-07
1122	0.000209805	0	0.00011622	8.4401e-08	2.97492e-05	2.11937e-07
1123	0.000211955	0	0.000116867	8.4401e-08	2.99611e-05	2.11937e-07
1124	0.000211955	0	0.000117149	8.4401e-08	2.99946e-05	2.11937e-07
1125	0.000212385	0	0.000118246	8.4401e-08	3.01619e-05	2.23091e-07
1126	0.000213245	0	0.000119118	8.4401e-08	3.02177e-05	2.23091e-07
1127	0.000213245	0	0.000119202	8.4401e-08	3.02289e-05	2.23091e-07
1128	0.000213245	0	0.000119259	8.4401e-08	3.02512e-05	2.23091e-07
1129	0.000213245	0	0.00011923	8.4401e-08	3.02512e-05	2.23091e-07
1130	0.000213675	0	0.00011923	8.4401e-08	3.02735e-05	2.23091e-07
1131	0.000213675	0	0.000119259	8.4401e-08	3.02623e-05	2.23091e-07
1132	0.000214104	0	0.000119287	8.4401e-08	3.02846e-05	2.23091e-07
1133	0.000214104	0	0.000119568	8.4401e-08	3.03627e-05	2.23091e-07
1134	0.000214104	0	0.000119568	8.4401e-08	3.0385e-05	2.23091e-07
1135	0.000215394	0	0.000119934	8.4401e-08	3.04966e-05	2.23091e-07
1136	0.000217544	0	0.000120468	8.4401e-08	3.0597e-05	2.23091e-07
1137	0.000217544	0	0.000120918	8.4401e-08	3.06304e-05	2.34246e-07
1138	0.000217544	0	0.000120918	8.4401e-08	3.06081e-05	2.34246e-07
1139	0.000217114	0	0.000120637	8.4401e-08	3.05412e-05	2.34246e-07
1140	0.000217114	0	0.000120806	8.4401e-08	3.05746e-05	2.34246e-07
1141	0.000217974	0	0.000120975	8.4401e-08	3.06193e-05	2.23091e-07
1142	0.000217974	0	0.000121087	1.12535e-07	3.06416e-05	2.23091e-07
1143	0.000220124	0	0.000122663	1.12535e-07	3.1032e-05	2.23091e-07
1144	0.000220553	0	0.000122775	1.12535e-07	3.10654e-05	2.23091e-07
1145	0.000220553	0	0.000122803	1.12535e-07	3.10654e-05	2.23091e-07
1146	0.000220553	0	0.000122803	1.12535e-07	3.10766e-05	2.23091e-07
1147	0.000220553	0	0.00012286	1.40668e-07	3.10989e-05	2.23091e-07
1148	0.000220553	0	0.000122916	1.40668e-07	3.10878e-05	2.23091e-07
1149	0.000220124	0	0.000122832	1.40668e-07	3.10431e-05	2.23091e-07
1150	0.000220553	0	0.000123282	1.68802e-07	3.10654e-05	3.45791e-07
1151	0.000220124	0	0.000123254	1.68802e-07	3.10543e-05	3.681e-07
1152	0.000220983	0	0.000123704	1.96936e-07	3.1177e-05	4.35028e-07
1153	0.000221413	0	0.000123535	1.96936e-07	3.11324e-05	4.46182e-07
1154	0.000219264	0	0.000122832	1.96936e-07	3.08981e-05	4.68492e-07
1155	0.000216684	0	0.000121988	1.96936e-07	3.07197e-05	4.57337e-07
1156	0.000217114	0	0.000122044	1.96936e-07	3.0675e-05	4.57337e-07
1157	0.000221413	0	0.000123591	2.25069e-07	3.09874e-05	5.91192e-07
1158	0.000224853	0	0.000124576	2.53203e-07	3.11435e-05	6.02346e-07
1159	0.000211095	0	0.000118696	2.25069e-07	2.91915e-05	6.02346e-07
1160	0.000211955	0	0.000120665	2.25069e-07	2.9515e-05	6.02346e-07
1161	0.000222703	0	0.000126264	2.25069e-07	3.14224e-05	6.02346e-07
1162	0.000219694	0	0.000125392	2.25069e-07	3.11547e-05	6.3581e-07
1163	0.000210235	0	0.00012241	2.25069e-07	2.97715e-05	6.58119e-07
1164	0.000211095	0	0.000123169	2.25069e-07	2.99054e-05	6.69274e-07
1165	0.000212385	0	0.000123901	1.96936e-07	3.00281e-05	6.91583e-07
1166	0.000212385	0	0.000124069	1.96936e-07	3.00615e-05	6.91583e-07
1167	0.000211525	0	0.000124154	1.96936e-07	3.00727e-05	6.91583e-07
1168	0.000211955	0	0.000124154	1.96936e-07	3.00504e-05	6.91583e-07
1169	0.000211955	0	0.000124182	1.96936e-07	3.00838e-05	7.02737e-07
1170	0.000211525	0	0.000123929	1.96936e-07	3.00727e-05	7.02737e-07
1171	0.000211525	0	0.000123929	1.96936e-07	3.00727e-05	7.02737e-07
1172	0.000209375	0	0.000123563	2.25069e-07	2.98831e-05	8.36592e-07
1173	0.000209375	0	0.000123591	3.0947e-07	2.98384e-05	9.92756e-07
1174	0.000210235	0	0.000123676	3.37604e-07	2.98161e-05	1.04853e-06
1175	0.000207656	0	0.000122325	3.37604e-07	2.9448e-05	1.26047e-06
1176	0.000207226	0	0.000122016	3.37604e-07	2.93365e-05	1.27162e-06
1177	0.000205506	0	0.000120159	3.37604e-07	2.88568e-05	1.33855e-06
1178	0.000204216	0	0.000119259	3.37604e-07	2.86226e-05	1.33855e-06
1179	0.000196047	0	0.000115686	3.37604e-07	2.7351e-05	1.41663e-06
1180	0.000198197	0	0.000115601	3.65738e-07	2.73175e-05	1.53933e-06
1181	0.000148755	0	9.2813e-05	3.65738e-07	2.08813e-05	1.56164e-06
1182	0.000143166	0	9.0084e-05	3.65738e-07	2.01228e-05	1.57279e-06
1183	0.000141876	0	9.02809e-05	3.65738e-07	2.0134e-05	1.63972e-06
1184	0.000141447	0	8.99433e-05	3.65738e-07	2.00224e-05	1.63972e-06
1185	0.000135857	0	8.58358e-05	3.65738e-07	1.91747e-05	1.63972e-06
1186	0.000132848	0	8.45135e-05	3.65738e-07	1.89516e-05	1.65087e-06
1187	0.000125109	0	7.93369e-05	3.65738e-07	1.78808e-05	1.66203e-06
1188	0.000124679	0	7.88587e-05	3.65738e-07	1.77692e-05	1.66203e-06
1189	0.000124679	0	7.71988e-05	3.65738e-07	1.74457e-05	1.66203e-06
1190	0.000125109	0	7.70862e-05	3.65738e-07	1.74011e-05	1.66203e-06
1191	0.000126399	0	7.74801e-05	3.65738e-07	1.74569e-05	1.67318e-06
1192	0.000127259	0	7.77333e-05	3.65738e-07	1.77692e-05	1.67318e-06
1193	0.000127689	0	7.77896e-05	3.65738e-07	1.78696e-05	1.67318e-06
1194	0.000127259	0	7.74801e-05	3.65738e-07	1.77692e-05	1.67318e-06
1195	0.00011909	0	7.3035e-05	3.65738e-07	1.66872e-05	1.67318e-06
1196	0.000116511	0	7.14032e-05	3.65738e-07	1.63526e-05	1.67318e-06
1197	0.000116941	0	7.01654e-05	3.65738e-07	1.61518e-05	1.67318e-06
1198	0.000117371	0	7.01654e-05	3.65738e-07	1.62076e-05	1.67318e-06
1199	0.000117371	0	7.00247e-05	3.65738e-07	1.62076e-05	1.67318e-06
1200	0.000117371	0	7.00247e-05	3.65738e-07	1.62187e-05	1.67318e-06
1201	0.000117371	0	7.00528e-05	3.65738e-07	1.62076e-05	1.67318e-06
1202	0.000117371	0	6.99966e-05	3.65738e-07	1.62187e-05	1.67318e-06
1203	0.000116941	0	6.9884e-05	3.65738e-07	1.61964e-05	1.67318e-06
1204	0.000116941	0	6.9884e-05	3.65738e-07	1.62076e-05	1.67318e-06
1205	0.000116941	0	6.99684e-05	3.65738e-07	1.62299e-05	1.68434e-06
1206	0.000117371	0	7.0081e-05	3.65738e-07	1.62745e-05	1.69549e-06
1207	0.000117371	0	7.01091e-05	3.65738e-07	1.6308e-05	1.69549e-06
1208	0.000117371	0	7.01372e-05	3.65738e-07	1.62968e-05	1.69549e-06
1209	0.000117371	0	7.00247e-05	3.65738e-07	1.6241e-05	1.68434e-06
1210	0.000117371	0	6.99684e-05	3.65738e-07	1.6241e-05	1.68434e-06
1211	0.000117371	0	6.99684e-05	3.65738e-07	1.6241e-05	1.68434e-06
1212	0.000117371	0	6.99403e-05	3.65738e-07	1.6241e-05	1.68434e-06
1213	0.000116941	0	6.99966e-05	3.65738e-07	1.62522e-05	1.66203e-06
1214	0.000116941	0	6.99966e-05	3.65738e-07	1.6241e-05	1.66203e-06
1215	0.000116941	0	7.00247e-05	3.65738e-07	1.6241e-05	1.67318e-06
1216	0.000116941	0	7.00247e-05	3.65738e-07	1.6241e-05	1.70665e-06
1217	0.000116941	0	7.00528e-05	4.22005e-07	1.6241e-05	1.69549e-06
1218	0.000116941	0	7.03623e-05	4.22005e-07	1.62633e-05	1.70665e-06
1219	0.000117371	0	7.00528e-05	4.22005e-07	1.6241e-05	1.7178e-06
1220	0.000115651	0	6.83367e-05	3.93871e-07	1.59956e-05	1.70665e-06
1221	0.000106622	0	6.4201e-05	3.93871e-07	1.49583e-05	1.70665e-06
1222	0.000106622	0	6.3976e-05	3.93871e-07	1.49471e-05	1.7178e-06
1223	0.000106622	0	6.36946e-05	3.93871e-07	1.49136e-05	1.7178e-06
1224	0.000106622	0	6.36383e-05	3.93871e-07	1.49025e-05	1.7178e-06
1225	0.000106622	0	6.36665e-05	3.93871e-07	1.48913e-05	1.7178e-06
1226	0.000106622	0	6.36383e-05	3.93871e-07	1.4869e-05	1.7178e-06
1227	0.000106622	0	6.36383e-05	3.93871e-07	1.48579e-05	1.7178e-06
1228	0.000106622	0	6.36102e-05	3.93871e-07	1.48467e-05	1.7178e-06
1229	0.000106192	0	6.34133e-05	3.93871e-07	1.48244e-05	1.7178e-06
1230	0.000105762	0	6.23442e-05	3.93871e-07	1.45232e-05	1.74011e-06
1231	0.000106192	0	6.18659e-05	4.22005e-07	1.44786e-05	1.75127e-06
1232	0.000102323	0	6.11345e-05	6.18941e-07	1.42555e-05	2.25322e-06
1233	0.000100173	0	6.07406e-05	5.90807e-07	1.41328e-05	2.25322e-06
1234	9.6304e-05	0	5.92776e-05	6.18941e-07	1.37313e-05	2.48747e-06
1235	9.28646e-05	0	5.65487e-05	6.47074e-07	1.30174e-05	2.54324e-06
1236	9.15748e-05	0	5.51982e-05	6.47074e-07	1.2772e-05	2.5767e-06
1237	8.89952e-05	0	5.34258e-05	6.47074e-07	1.24373e-05	2.61017e-06
1238	8.85653e-05	0	5.32852e-05	6.47074e-07	1.24262e-05	2.63248e-06
1239	8.85653e-05	0	5.31164e-05	6.47074e-07	1.23816e-05	2.63248e-06
1240	8.85653e-05	0	5.31164e-05	6.47074e-07	1.24039e-05	2.63248e-06
1241	8.81354e-05	0	5.21317e-05	6.47074e-07	1.21473e-05	2.64363e-06
1242	8.81354e-05	0	5.20754e-05	6.47074e-07	1.21473e-05	2.64363e-06
1243	8.81354e-05	0	5.21598e-05	6.47074e-07	1.22142e-05	2.66594e-06
1244	8.59857e-05	0	5.15127e-05	6.47074e-07	1.2125e-05	2.66594e-06
1245	8.64157e-05	0	5.20191e-05	6.75208e-07	1.24039e-05	3.05635e-06
1246	8.16865e-05	0	5.00779e-05	7.03342e-07	1.20135e-05	3.11212e-06
1247	6.57791e-05	0	3.80086e-05	7.31475e-07	9.63754e-06	3.12328e-06
1248	5.63207e-05	0	3.12846e-05	7.31475e-07	8.1986e-06	3.14559e-06
1249	5.63207e-05	0	3.10033e-05	7.31475e-07	8.14283e-06	3.16789e-06
1250	5.63207e-05	0	3.11158e-05	7.59609e-07	8.03128e-06	3.1902e-06
1251	5.58907e-05	0	3.11721e-05	7.59609e-07	8.13167e-06	3.22367e-06
1252	5.67506e-05	0	3.08908e-05	7.59609e-07	8.12052e-06	3.23482e-06
1253	5.63207e-05	0	3.08626e-05	7.59609e-07	8.13167e-06	3.22367e-06
1254	5.63207e-05	0	3.0947e-05	7.59609e-07	8.15398e-06	3.22367e-06
1255	5.63207e-05	0	3.09189e-05	7.59609e-07	8.15398e-06	3.22367e-06
1256	5.63207e-05	0	3.10877e-05	7.59609e-07	8.18745e-06	3.23482e-06
1257	5.63207e-05	0	3.10877e-05	7.59609e-07	8.20976e-06	3.23482e-06
1258	5.63207e-05	0	3.12565e-05	7.59609e-07	8.25437e-06	3.23482e-06
1259	5.63207e-05	0	3.13409e-05	7.87743e-07	8.28784e-06	3.25713e-06
1260	5.63207e-05	0	3.1369e-05	7.87743e-07	8.29899e-06	3.25713e-06
1261	5.93302e-05	0	3.42668e-05	7.87743e-07	9.14674e-06	3.25713e-06
1262	5.93302e-05	0	3.42949e-05	7.87743e-07	9.16905e-06	3.25713e-06
1263	5.93302e-05	0	3.42668e-05	7.87743e-07	9.16905e-06	3.25713e-06
1264	6.06199e-05	0	3.46888e-05	7.87743e-07	9.44791e-06	3.25713e-06
1265	6.06199e-05	0	3.48013e-05	7.87743e-07	9.49253e-06	3.25713e-06
1266	6.06199e-05	0	3.47732e-05	7.87743e-07	9.49253e-06	3.26829e-06
1267	6.06199e-05	0	3.47732e-05	8.15876e-07	9.51484e-06	3.25713e-06
1268	6.27696e-05	0	3.53921e-05	8.15876e-07	9.86063e-06	3.25713e-06
1269	6.27696e-05	0	3.53921e-05	8.15876e-07	9.86063e-06	3.25713e-06
1270	6.27696e-05	0	3.5786e-05	8.15876e-07	9.9164e-06	3.25713e-06
1271	6.27696e-05	0	3.58986e-05	8.15876e-07	9.92756e-06	3.24598e-06
1272	6.27696e-05	0	3.5983e-05	8.15876e-07	9.94987e-06	3.23482e-06
1273	6.27696e-05	0	3.61236e-05	8.15876e-07	1.00168e-05	3.25713e-06
1274	6.49192e-05	0	3.76991e-05	8.15876e-07	1.04518e-05	3.30175e-06
1275	6.49192e-05	0	3.77272e-05	7.87743e-07	1.0463e-05	3.30175e-06
1276	6.49192e-05	0	3.8093e-05	7.31475e-07	1.05076e-05	3.26829e-06
1277	7.30879e-05	0	4.16378e-05	7.31475e-07	1.15561e-05	3.26829e-06
1278	7.35178e-05	0	4.24818e-05	7.03342e-07	1.18015e-05	3.25713e-06
1279	7.35178e-05	0	4.251e-05	7.03342e-07	1.17681e-05	3.27944e-06
1280	7.35178e-05	0	4.25662e-05	7.03342e-07	1.17681e-05	3.27944e-06
1281	7.43777e-05	0	4.31289e-05	7.03342e-07	1.20246e-05	3.36868e-06
1282	7.52375e-05	0	4.3776e-05	7.31475e-07	1.20915e-05	3.63639e-06
1283	7.48076e-05	0	4.37197e-05	7.59609e-07	1.20581e-05	3.63639e-06
1284	7.48076e-05	0	4.35228e-05	7.59609e-07	1.20023e-05	3.64754e-06
1285	7.48076e-05	0	4.36353e-05	7.59609e-07	1.20246e-05	3.64754e-06
1286	7.52375e-05	0	4.3776e-05	8.15876e-07	1.21139e-05	3.73678e-06
1287	7.2658e-05	0	4.3354e-05	8.15876e-07	1.19577e-05	3.72562e-06
1288	7.35178e-05	0	4.35228e-05	8.4401e-07	1.19688e-05	3.73678e-06
1289	7.39477e-05	0	4.36634e-05	8.4401e-07	1.20358e-05	3.75909e-06
1290	7.39477e-05	0	4.38885e-05	8.4401e-07	1.21027e-05	3.77024e-06
1291	7.48076e-05	0	4.44793e-05	8.4401e-07	1.23816e-05	3.8037e-06
1292	7.48076e-05	0	4.49013e-05	8.4401e-07	1.24708e-05	3.81486e-06
1293	7.48076e-05	0	4.53515e-05	8.4401e-07	1.25489e-05	3.81486e-06
1294	7.52375e-05	0	4.60267e-05	8.4401e-07	1.26047e-05	3.81486e-06
1295	7.56675e-05	0	4.63361e-05	8.15876e-07	1.26716e-05	3.8037e-06
1296	7.73872e-05	0	4.65331e-05	8.15876e-07	1.26716e-05	3.77024e-06
1297	7.78171e-05	0	4.6927e-05	8.15876e-07	1.2772e-05	3.75909e-06
1298	7.95368e-05	0	4.85868e-05	8.15876e-07	1.30843e-05	3.75909e-06
1299	7.91069e-05	0	4.87838e-05	8.15876e-07	1.31178e-05	3.75909e-06
1300	7.95368e-05	0	4.97403e-05	7.87743e-07	1.32516e-05	3.71447e-06
1301	7.99667e-05	0	5.05562e-05	7.87743e-07	1.34412e-05	3.71447e-06
1302	8.38361e-05	0	5.24693e-05	7.87743e-07	1.39432e-05	3.62523e-06
1303	8.38361e-05	0	5.23005e-05	7.59609e-07	1.38763e-05	3.54715e-06
1304	8.29762e-05	0	5.23005e-05	7.59609e-07	1.38651e-05	3.51369e-06
1305	8.21164e-05	0	5.21035e-05	7.87743e-07	1.37759e-05	3.48022e-06
1306	8.21164e-05	0	5.33414e-05	7.87743e-07	1.39655e-05	3.48022e-06
1307	8.34062e-05	0	5.43261e-05	7.87743e-07	1.42444e-05	3.49138e-06
1308	8.38361e-05	0	5.4523e-05	7.87743e-07	1.43113e-05	3.536e-06
1309	8.08266e-05	0	5.35946e-05	7.87743e-07	1.4144e-05	3.49138e-06
1310	7.48076e-05	0	5.17659e-05	7.59609e-07	1.36643e-05	3.46907e-06
1311	7.39477e-05	0	5.04437e-05	7.59609e-07	1.35082e-05	3.46907e-06
1312	6.70689e-05	0	4.55203e-05	7.59609e-07	1.26381e-05	3.45791e-06
1313	5.07316e-05	0	3.61518e-05	7.31475e-07	1.00056e-05	3.44676e-06
1314	5.03017e-05	0	3.60955e-05	7.31475e-07	9.9164e-06	3.4133e-06
1315	5.03017e-05	0	3.60111e-05	7.31475e-07	9.90525e-06	3.40214e-06
1316	5.03017e-05	0	3.59267e-05	7.31475e-07	9.90525e-06	3.39099e-06
1317	5.80404e-05	0	4.11033e-05	7.31475e-07	1.13219e-05	3.37983e-06
1318	5.89002e-05	0	4.17222e-05	7.31475e-07	1.14446e-05	3.37983e-06
1319	6.14798e-05	0	4.28757e-05	7.31475e-07	1.15896e-05	3.37983e-06
1320	6.14798e-05	0	4.32133e-05	7.31475e-07	1.17234e-05	3.36868e-06
1321	6.40594e-05	0	4.49576e-05	7.31475e-07	1.20692e-05	3.34637e-06
1322	6.40594e-05	0	4.50139e-05	7.31475e-07	1.20804e-05	3.33521e-06
1323	6.44893e-05	0	4.50983e-05	7.31475e-07	1.20804e-05	3.33521e-06
1324	6.44893e-05	0	4.52389e-05	7.31475e-07	1.20915e-05	3.11212e-06
1325	6.40594e-05	0	4.53796e-05	7.31475e-07	1.21027e-05	3.05635e-06
1326	6.40594e-05	0	4.53796e-05	7.31475e-07	1.21027e-05	3.05635e-06
1327	6.40594e-05	0	4.53515e-05	7.31475e-07	1.21027e-05	2.93365e-06
1328	6.40594e-05	0	4.53515e-05	7.31475e-07	1.21027e-05	2.93365e-06
1329	6.40594e-05	0	4.54077e-05	7.31475e-07	1.21139e-05	2.87788e-06
1330	6.40594e-05	0	4.55484e-05	7.31475e-07	1.21139e-05	2.87788e-06
1331	6.40594e-05	0	4.59423e-05	7.03342e-07	1.21808e-05	2.74402e-06
1332	6.49192e-05	0	4.64205e-05	7.03342e-07	1.23258e-05	2.74402e-06
1333	6.49192e-05	0	4.65612e-05	7.03342e-07	1.23816e-05	2.71056e-06
1334	6.53492e-05	0	4.65893e-05	7.03342e-07	1.24039e-05	2.66594e-06
1335	6.53492e-05	0	4.65612e-05	7.03342e-07	1.24039e-05	2.66594e-06
1336	6.53492e-05	0	4.65893e-05	7.03342e-07	1.24039e-05	2.66594e-06
1337	6.57791e-05	0	4.70676e-05	7.03342e-07	1.25377e-05	2.72171e-06
1338	6.53492e-05	0	4.69832e-05	7.03342e-07	1.25154e-05	2.72171e-06
1339	6.40594e-05	0	4.72927e-05	7.03342e-07	1.25154e-05	2.77749e-06
1340	6.44893e-05	0	4.72927e-05	7.03342e-07	1.25266e-05	2.77749e-06
1341	6.44893e-05	0	4.72646e-05	7.03342e-07	1.25266e-05	2.77749e-06
1342	6.49192e-05	0	4.72646e-05	7.03342e-07	1.25266e-05	2.78864e-06
1343	6.31995e-05	0	4.68707e-05	7.03342e-07	1.22254e-05	2.77749e-06
1344	6.36294e-05	0	4.72083e-05	7.03342e-07	1.22923e-05	2.77749e-06
1345	6.31995e-05	0	4.70114e-05	7.03342e-07	1.21919e-05	2.77749e-06
1346	6.44893e-05	0	4.77428e-05	7.03342e-07	1.23258e-05	2.78864e-06
1347	6.44893e-05	0	4.79679e-05	7.03342e-07	1.23258e-05	2.78864e-06
1348	6.44893e-05	0	4.79116e-05	7.03342e-07	1.22812e-05	2.78864e-06
1349	6.49192e-05	0	4.84462e-05	6.75208e-07	1.22812e-05	2.78864e-06
1350	6.49192e-05	0	4.85024e-05	6.75208e-07	1.22812e-05	2.77749e-06
1351	6.49192e-05	0	4.87556e-05	6.75208e-07	1.22923e-05	2.77749e-06
1352	6.57791e-05	0	4.93746e-05	6.75208e-07	1.23927e-05	2.77749e-06
1353	6.6639e-05	0	4.96559e-05	6.75208e-07	1.24039e-05	2.79979e-06
1354	6.70689e-05	0	4.97403e-05	6.75208e-07	1.24039e-05	2.81095e-06
1355	6.70689e-05	0	4.97403e-05	6.75208e-07	1.2415e-05	2.79979e-06
1356	6.74988e-05	0	4.97403e-05	6.75208e-07	1.24373e-05	2.77749e-06
1357	6.70689e-05	0	4.96559e-05	6.75208e-07	1.24039e-05	2.67709e-06
1358	6.74988e-05	0	5.00779e-05	6.75208e-07	1.25712e-05	2.68825e-06
1359	6.74988e-05	0	5.03311e-05	6.75208e-07	1.26047e-05	2.66594e-06
1360	6.74988e-05	0	5.0303e-05	6.75208e-07	1.26158e-05	2.64363e-06
1361	6.74988e-05	0	5.03593e-05	6.75208e-07	1.2627e-05	2.64363e-06
1362	6.74988e-05	0	5.04437e-05	6.75208e-07	1.26493e-05	2.64363e-06
1363	6.74988e-05	0	5.05562e-05	6.75208e-07	1.26939e-05	2.63248e-06
1364	6.79287e-05	0	5.06125e-05	6.75208e-07	1.27162e-05	2.63248e-06
1365	6.79287e-05	0	5.06125e-05	6.75208e-07	1.27274e-05	2.58786e-06
1366	6.83587e-05	0	5.06969e-05	7.31475e-07	1.27943e-05	3.01173e-06
1367	6.83587e-05	0	5.0725e-05	7.03342e-07	1.27943e-05	3.00058e-06
1368	6.87886e-05	0	5.13721e-05	7.03342e-07	1.2917e-05	3.05635e-06
1369	6.92185e-05	0	5.13158e-05	6.47074e-07	1.29281e-05	3.04519e-06
1370	6.92185e-05	0	5.10063e-05	6.18941e-07	1.28947e-05	2.97827e-06
1371	6.83587e-05	0	5.07813e-05	5.62673e-07	1.27831e-05	2.87788e-06
1372	6.83587e-05	0	5.07531e-05	5.62673e-07	1.2772e-05	2.86672e-06
1373	6.83587e-05	0	5.08094e-05	5.62673e-07	1.28054e-05	2.90019e-06
1374	6.83587e-05	0	5.08094e-05	5.62673e-07	1.28054e-05	2.87788e-06
1375	6.83587e-05	0	5.09501e-05	5.90807e-07	1.28054e-05	2.91134e-06
1376	6.83587e-05	0	5.11189e-05	5.90807e-07	1.28277e-05	2.92249e-06
1377	7.13682e-05	0	5.39604e-05	5.62673e-07	1.39432e-05	2.91134e-06
1378	7.13682e-05	0	5.40729e-05	5.62673e-07	1.3932e-05	2.85557e-06
1379	7.13682e-05	0	5.40729e-05	5.62673e-07	1.39432e-05	2.85557e-06
1380	7.69572e-05	0	5.72801e-05	5.62673e-07	1.50587e-05	2.88903e-06
1381	7.8677e-05	0	5.77021e-05	5.3454e-07	1.51814e-05	2.85557e-06
1382	7.8677e-05	0	5.78991e-05	5.3454e-07	1.52371e-05	2.81095e-06
1383	7.8677e-05	0	5.79553e-05	5.06406e-07	1.52483e-05	2.79979e-06
1384	7.91069e-05	0	5.84618e-05	4.22005e-07	1.53264e-05	2.58786e-06
1385	7.95368e-05	0	5.86024e-05	4.22005e-07	1.54268e-05	2.62132e-06
1386	7.95368e-05	0	5.85462e-05	3.93871e-07	1.54268e-05	2.40938e-06
1387	7.99667e-05	0	5.93058e-05	3.93871e-07	1.57391e-05	2.454e-06
1388	8.38361e-05	0	6.09938e-05	3.93871e-07	1.62522e-05	2.42054e-06
1389	8.38361e-05	0	6.14439e-05	3.93871e-07	1.62968e-05	2.454e-06
1390	8.38361e-05	0	6.14158e-05	3.93871e-07	1.63191e-05	2.38708e-06
1391	9.45843e-05	0	6.58046e-05	3.93871e-07	1.79365e-05	2.39823e-06
1392	9.71639e-05	0	6.75208e-05	3.93871e-07	1.83827e-05	2.58786e-06
1393	0.000100173	0	6.93776e-05	3.93871e-07	1.88847e-05	2.58786e-06
1394	0.000100603	0	6.96027e-05	4.22005e-07	1.8907e-05	2.68825e-06
1395	0.000101033	0	6.97434e-05	3.93871e-07	1.88847e-05	2.43169e-06
1396	0.000101893	0	7.01372e-05	4.50139e-07	1.89293e-05	2.50978e-06
1397	9.97435e-05	0	6.85617e-05	5.06406e-07	1.84385e-05	2.55439e-06
1398	0.000100603	0	7.00528e-05	5.3454e-07	1.87397e-05	2.56555e-06
1399	0.000100173	0	7.01935e-05	5.3454e-07	1.87954e-05	2.64363e-06
1400	0.000101893	0	7.11219e-05	5.3454e-07	1.89739e-05	2.73287e-06
1401	0.000103183	0	7.15158e-05	5.3454e-07	1.91078e-05	2.73287e-06
1402	0.000101463	0	7.05311e-05	5.06406e-07	1.88289e-05	2.6994e-06
1403	0.000101033	0	7.06436e-05	5.06406e-07	1.88624e-05	2.68825e-06
1404	0.000101033	0	7.05874e-05	5.06406e-07	1.88401e-05	2.68825e-06
1405	0.000101463	0	7.06718e-05	5.06406e-07	1.88735e-05	2.68825e-06
1406	0.000101033	0	7.05592e-05	5.06406e-07	1.88624e-05	2.68825e-06
1407	0.000104903	0	7.33163e-05	5.06406e-07	1.95651e-05	2.74402e-06
1408	0.000105333	0	7.34289e-05	5.06406e-07	1.95874e-05	2.74402e-06
1409	0.000105333	0	7.32319e-05	5.06406e-07	1.95651e-05	2.74402e-06
1410	0.000105762	0	7.34289e-05	5.06406e-07	1.95763e-05	2.74402e-06
1411	0.000105762	0	7.33163e-05	5.06406e-07	1.95651e-05	2.72171e-06
1412	0.000106622	0	7.26974e-05	5.06406e-07	1.9342e-05	2.73287e-06
1413	0.000102323	0	6.92369e-05	4.50139e-07	1.85166e-05	2.67709e-06
1414	0.000101463	0	6.90681e-05	4.50139e-07	1.84385e-05	2.66594e-06
1415	0.000101033	0	6.87868e-05	4.50139e-07	1.826e-05	2.64363e-06
1416	0.000101463	0	6.89556e-05	4.50139e-07	1.83158e-05	2.63248e-06
1417	0.000101463	0	6.90681e-05	4.50139e-07	1.83158e-05	2.62132e-06
1418	0.000101893	0	6.91525e-05	4.50139e-07	1.83381e-05	2.61017e-06
1419	0.000101463	0	6.90119e-05	4.50139e-07	1.82712e-05	2.5767e-06
1420	9.97435e-05	0	6.78021e-05	4.50139e-07	1.78473e-05	2.54324e-06
1421	9.97435e-05	0	6.78303e-05	4.50139e-07	1.78696e-05	2.54324e-06
1422	0.000100603	0	6.80835e-05	4.50139e-07	1.79477e-05	2.55439e-06
1423	0.000104473	0	6.92932e-05	4.22005e-07	1.81708e-05	2.6994e-06
1424	0.000104473	0	6.904e-05	4.22005e-07	1.81596e-05	2.71056e-06
1425	0.000102323	0	6.71269e-05	4.22005e-07	1.76577e-05	2.68825e-06
1426	0.000101033	0	6.62548e-05	4.22005e-07	1.7468e-05	2.66594e-06
1427	0.000101033	0	6.55233e-05	4.22005e-07	1.72896e-05	2.65479e-06
1428	8.72755e-05	0	5.84055e-05	4.22005e-07	1.53487e-05	2.61017e-06
1429	8.72755e-05	0	5.78428e-05	4.22005e-07	1.51256e-05	2.61017e-06
1430	8.72755e-05	0	5.77303e-05	4.22005e-07	1.52148e-05	2.63248e-06
1431	8.72755e-05	0	5.77865e-05	4.22005e-07	1.52037e-05	2.64363e-06
1432	8.72755e-05	0	5.77584e-05	4.22005e-07	1.52037e-05	2.63248e-06
1433	8.72755e-05	0	5.77584e-05	4.22005e-07	1.51925e-05	2.40938e-06
1434	8.72755e-05	0	5.78147e-05	3.93871e-07	1.52037e-05	2.40938e-06
1435	8.77055e-05	0	5.78147e-05	3.93871e-07	1.52037e-05	2.40938e-06
1436	8.77055e-05	0	5.77021e-05	3.93871e-07	1.51702e-05	2.39823e-06
1437	8.77055e-05	0	5.7674e-05	3.93871e-07	1.5159e-05	2.39823e-06
1438	8.81354e-05	0	5.77021e-05	3.37604e-07	1.51702e-05	2.34246e-06
1439	8.81354e-05	0	5.78428e-05	3.37604e-07	1.52148e-05	2.34246e-06
1440	8.81354e-05	0	5.77584e-05	3.37604e-07	1.51814e-05	2.3313e-06
1441	8.81354e-05	0	5.71957e-05	3.37604e-07	1.51144e-05	2.32015e-06
1442	8.81354e-05	0	5.71113e-05	3.37604e-07	1.50698e-05	2.30899e-06
1443	8.72755e-05	0	5.683e-05	3.0947e-07	1.49471e-05	2.28668e-06
1444	8.72755e-05	0	5.67456e-05	3.0947e-07	1.4936e-05	2.28668e-06
1445	8.72755e-05	0	5.58172e-05	3.0947e-07	1.48356e-05	2.28668e-06
1446	8.72755e-05	0	5.58172e-05	3.0947e-07	1.48356e-05	2.28668e-06
1447	8.68456e-05	0	5.56203e-05	3.0947e-07	1.47909e-05	2.28668e-06
1448	8.64157e-05	0	5.52545e-05	3.0947e-07	1.47352e-05	2.28668e-06
1449	8.64157e-05	0	5.51982e-05	3.0947e-07	1.47352e-05	2.28668e-06
1450	8.64157e-05	0	5.472e-05	3.0947e-07	1.46682e-05	2.27553e-06
1451	8.55558e-05	0	5.4101e-05	3.0947e-07	1.45679e-05	2.26438e-06
1452	8.4696e-05	0	5.2835e-05	3.0947e-07	1.43225e-05	2.25322e-06
1453	7.95368e-05	0	4.97403e-05	3.0947e-07	1.36643e-05	2.24207e-06
1454	7.95368e-05	0	4.95996e-05	3.0947e-07	1.36643e-05	2.24207e-06
1455	7.91069e-05	0	4.93746e-05	3.0947e-07	1.35863e-05	2.24207e-06
1456	7.91069e-05	0	4.93183e-05	3.0947e-07	1.35751e-05	2.24207e-06
1457	7.91069e-05	0	4.92339e-05	3.0947e-07	1.35528e-05	2.25322e-06
1458	7.78171e-05	0	4.59141e-05	3.0947e-07	1.30508e-05	2.25322e-06
1459	7.73872e-05	0	4.58297e-05	3.0947e-07	1.30062e-05	2.23091e-06
1460	7.69572e-05	0	4.55203e-05	3.0947e-07	1.29616e-05	2.19745e-06
1461	7.65273e-05	0	4.5464e-05	3.0947e-07	1.29616e-05	2.17514e-06
1462	7.65273e-05	0	4.52389e-05	3.0947e-07	1.29058e-05	2.17514e-06
1463	7.60974e-05	0	4.50983e-05	2.81337e-07	1.28835e-05	2.17514e-06
1464	7.48076e-05	0	4.44793e-05	2.81337e-07	1.27497e-05	2.15283e-06
1465	7.09382e-05	0	4.23412e-05	2.81337e-07	1.22812e-05	2.15283e-06
1466	6.74988e-05	0	4.13284e-05	2.81337e-07	1.19354e-05	2.16398e-06
1467	6.79287e-05	0	4.1244e-05	3.0947e-07	1.19577e-05	2.15283e-06
1468	6.79287e-05	0	4.06531e-05	3.0947e-07	1.1835e-05	2.15283e-06
1469	5.63207e-05	0	3.30571e-05	3.0947e-07	9.671e-06	2.11937e-06
1470	5.54608e-05	0	3.27476e-05	3.0947e-07	9.61523e-06	2.11937e-06
1471	5.58907e-05	0	3.27195e-05	3.0947e-07	9.59292e-06	2.10821e-06
1472	5.58907e-05	0	3.27195e-05	3.0947e-07	9.59292e-06	2.10821e-06
1473	5.63207e-05	0	3.34791e-05	3.0947e-07	9.7937e-06	2.10821e-06
1474	5.63207e-05	0	3.34509e-05	3.0947e-07	9.80486e-06	2.10821e-06
1475	5.63207e-05	0	3.34509e-05	3.0947e-07	9.80486e-06	2.11937e-06
1476	5.63207e-05	0	3.34228e-05	3.0947e-07	9.80486e-06	2.11937e-06
1477	5.67506e-05	0	3.35072e-05	3.0947e-07	9.80486e-06	2.11937e-06
1478	5.67506e-05	0	3.35072e-05	3.0947e-07	9.81601e-06	2.11937e-06
1479	5.67506e-05	0	3.35072e-05	3.0947e-07	9.81601e-06	2.11937e-06
1480	5.67506e-05	0	3.35072e-05	3.0947e-07	9.81601e-06	2.0859e-06
1481	5.67506e-05	0	3.35353e-05	3.0947e-07	9.81601e-06	2.0859e-06
1482	5.67506e-05	0	3.35353e-05	3.0947e-07	9.81601e-06	2.0859e-06
1483	5.67506e-05	0	3.35353e-05	3.0947e-07	9.78255e-06	2.05244e-06
1484	5.67506e-05	0	3.36197e-05	3.0947e-07	9.7937e-06	2.05244e-06
1485	5.67506e-05	0	3.36479e-05	2.81337e-07	9.7937e-06	2.05244e-06
1486	5.67506e-05	0	3.38167e-05	2.81337e-07	9.81601e-06	2.04128e-06
1487	5.67506e-05	0	3.38448e-05	2.81337e-07	9.81601e-06	2.04128e-06
1488	5.67506e-05	0	3.38448e-05	2.81337e-07	9.81601e-06	1.99667e-06
1489	5.67506e-05	0	3.38167e-05	2.81337e-07	9.81601e-06	1.99667e-06
1490	5.67506e-05	0	3.38167e-05	2.81337e-07	9.81601e-06	1.99667e-06
1491	5.67506e-05	0	3.452e-05	2.81337e-07	1.00391e-05	1.9632e-06
1492	5.76104e-05	0	3.56454e-05	2.81337e-07	1.02733e-05	1.9632e-06
1493	6.10499e-05	0	3.65738e-05	2.81337e-07	1.07084e-05	1.95205e-06
1494	6.27696e-05	0	3.87963e-05	2.81337e-07	1.15227e-05	1.94089e-06
1495	6.31995e-05	0	3.88245e-05	2.81337e-07	1.16342e-05	1.92974e-06
1496	6.31995e-05	0	3.88526e-05	2.81337e-07	1.16565e-05	1.90743e-06
1497	6.36294e-05	0	3.93871e-05	2.81337e-07	1.18573e-05	1.89628e-06
1498	6.36294e-05	0	3.93871e-05	2.81337e-07	1.18573e-05	1.89628e-06
1499	6.36294e-05	0	3.96122e-05	2.81337e-07	1.19354e-05	1.89628e-06
1500	6.53492e-05	0	4.02874e-05	2.81337e-07	1.21473e-05	1.89628e-06
1501	6.70689e-05	0	4.23412e-05	2.81337e-07	1.26493e-05	1.88512e-06
1502	6.70689e-05	0	4.25944e-05	2.81337e-07	1.2705e-05	1.88512e-06
1503	6.70689e-05	0	4.28476e-05	2.81337e-07	1.27497e-05	1.88512e-06
1504	6.74988e-05	0	4.33258e-05	2.81337e-07	1.29728e-05	1.87397e-06
1505	6.87886e-05	0	4.41417e-05	2.81337e-07	1.31624e-05	1.86281e-06
1506	6.96485e-05	0	4.47325e-05	2.81337e-07	1.33743e-05	1.86281e-06
1507	7.30879e-05	0	4.57453e-05	2.81337e-07	1.3787e-05	1.90743e-06
1508	7.39477e-05	0	4.59141e-05	2.81337e-07	1.37982e-05	1.88512e-06
1509	7.48076e-05	0	4.65331e-05	2.81337e-07	1.3932e-05	1.86281e-06
1510	7.48076e-05	0	4.7152e-05	2.81337e-07	1.40771e-05	1.85166e-06
1511	7.43777e-05	0	4.73208e-05	2.81337e-07	1.41551e-05	1.86281e-06
1512	7.48076e-05	0	4.7771e-05	2.81337e-07	1.42332e-05	1.86281e-06
1513	7.48076e-05	0	4.81367e-05	2.81337e-07	1.42555e-05	1.85166e-06
1514	7.52375e-05	0	4.85306e-05	3.0947e-07	1.42778e-05	1.80704e-06
1515	7.52375e-05	0	4.85868e-05	3.0947e-07	1.4289e-05	1.80704e-06
1516	7.52375e-05	0	4.88682e-05	3.0947e-07	1.43336e-05	1.80704e-06
1517	7.48076e-05	0	4.88963e-05	3.0947e-07	1.43671e-05	1.79588e-06
1518	7.69572e-05	0	5.10907e-05	2.81337e-07	1.46794e-05	1.45009e-06
1519	8.03967e-05	0	5.35384e-05	2.81337e-07	1.52148e-05	1.45009e-06
1520	8.03967e-05	0	5.42698e-05	2.81337e-07	1.52483e-05	1.37201e-06
1521	8.12565e-05	0	5.56203e-05	3.0947e-07	1.55829e-05	1.36086e-06
1522	8.12565e-05	0	5.57047e-05	3.0947e-07	1.56498e-05	1.36086e-06
1523	8.25463e-05	0	5.683e-05	3.0947e-07	1.59399e-05	1.3497e-06
1524	8.29762e-05	0	5.73364e-05	2.53203e-07	1.60068e-05	1.26047e-06
1525	8.51259e-05	0	5.76177e-05	2.53203e-07	1.61183e-05	1.26047e-06
1526	8.29762e-05	0	5.48325e-05	2.53203e-07	1.50475e-05	1.227e-06
1527	8.29762e-05	0	5.5142e-05	2.53203e-07	1.51033e-05	1.227e-06
1528	8.12565e-05	0	5.4101e-05	2.53203e-07	1.48021e-05	1.21585e-06
1529	8.25463e-05	0	5.52545e-05	2.53203e-07	1.50252e-05	1.21585e-06
1530	8.29762e-05	0	5.58735e-05	2.53203e-07	1.51367e-05	1.21585e-06
1531	7.60974e-05	0	5.23567e-05	1.68802e-07	1.38428e-05	1.09315e-06
1532	7.60974e-05	0	5.2413e-05	1.68802e-07	1.38428e-05	1.05968e-06
1533	7.65273e-05	0	5.261e-05	1.68802e-07	1.38986e-05	1.03737e-06
1534	7.60974e-05	0	5.27506e-05	1.68802e-07	1.39097e-05	1.02622e-06
1535	7.60974e-05	0	5.28069e-05	1.68802e-07	1.3932e-05	1.01506e-06
1536	7.60974e-05	0	5.28913e-05	1.68802e-07	1.3999e-05	9.48138e-07
1537	7.69572e-05	0	5.3679e-05	1.96936e-07	1.40994e-05	9.48138e-07
1538	7.65273e-05	0	5.35102e-05	1.96936e-07	1.39432e-05	9.36983e-07
1539	7.56675e-05	0	5.30882e-05	1.96936e-07	1.38428e-05	9.14674e-07
1540	7.00784e-05	0	5.00217e-05	1.96936e-07	1.3062e-05	8.92365e-07
1541	7.05083e-05	0	4.96559e-05	1.96936e-07	1.30955e-05	8.92365e-07
1542	5.28812e-05	0	4.11314e-05	1.96936e-07	1.05076e-05	8.8121e-07
1543	4.77221e-05	0	3.81492e-05	1.96936e-07	9.7937e-06	7.5851e-07
1544	4.77221e-05	0	3.81492e-05	1.96936e-07	9.80486e-06	7.5851e-07
1545	4.17031e-05	0	3.452e-05	1.40668e-07	8.94596e-06	6.91583e-07
1546	4.17031e-05	0	3.45763e-05	1.40668e-07	8.94596e-06	6.80428e-07
1547	4.17031e-05	0	3.45763e-05	1.12535e-07	8.9348e-06	6.24655e-07
1548	4.2133e-05	0	3.47732e-05	1.12535e-07	8.97942e-06	5.68883e-07
1549	4.2133e-05	0	3.48857e-05	1.12535e-07	9.00173e-06	5.68883e-07
1550	4.2133e-05	0	3.49139e-05	1.12535e-07	8.99058e-06	4.90801e-07
1551	4.34228e-05	0	3.58704e-05	1.12535e-07	9.24713e-06	4.46182e-07
1552	4.47126e-05	0	3.64612e-05	1.40668e-07	9.55946e-06	3.79255e-07
1553	4.47126e-05	0	3.65738e-05	1.40668e-07	9.57061e-06	3.681e-07
1554	4.51425e-05	0	3.68832e-05	1.40668e-07	9.65985e-06	3.681e-07
1555	4.68622e-05	0	3.7474e-05	1.40668e-07	9.87179e-06	3.681e-07
1556	4.8152e-05	0	3.79804e-05	1.40668e-07	9.97218e-06	3.681e-07
1557	4.8152e-05	0	3.80086e-05	1.40668e-07	9.96102e-06	3.56946e-07
1558	4.90119e-05	0	3.83181e-05	1.40668e-07	1.00391e-05	3.23482e-07
1559	6.79287e-05	0	4.84743e-05	1.40668e-07	1.29616e-05	3.23482e-07
1560	6.74988e-05	0	4.87556e-05	1.40668e-07	1.29951e-05	3.12328e-07
1561	6.87886e-05	0	4.95996e-05	1.40668e-07	1.30955e-05	3.12328e-07
1562	7.13682e-05	0	5.16815e-05	1.40668e-07	1.34636e-05	3.12328e-07
1563	7.43777e-05	0	5.30038e-05	1.40668e-07	1.38986e-05	3.01173e-07
1564	7.48076e-05	0	5.32852e-05	1.68802e-07	1.39544e-05	3.01173e-07
1565	7.48076e-05	0	5.33133e-05	1.68802e-07	1.39544e-05	3.01173e-07
1566	7.48076e-05	0	5.33133e-05	1.68802e-07	1.39544e-05	3.01173e-07
1567	7.48076e-05	0	5.33414e-05	1.68802e-07	1.39767e-05	3.01173e-07
1568	7.69572e-05	0	5.43261e-05	1.68802e-07	1.41663e-05	3.01173e-07
1569	7.78171e-05	0	5.50013e-05	1.68802e-07	1.4289e-05	3.01173e-07
1570	7.8677e-05	0	5.51982e-05	1.68802e-07	1.43336e-05	3.01173e-07
1571	7.95368e-05	0	5.55359e-05	1.68802e-07	1.43782e-05	3.01173e-07
1572	8.16865e-05	0	5.58735e-05	1.68802e-07	1.45009e-05	3.01173e-07
1573	8.81354e-05	0	5.95027e-05	1.68802e-07	1.56275e-05	3.01173e-07
1574	9.0285e-05	0	6.09375e-05	1.68802e-07	1.57949e-05	1.67318e-07
1575	9.0715e-05	0	6.15283e-05	1.68802e-07	1.59287e-05	1.67318e-07
1576	9.28646e-05	0	6.25693e-05	1.68802e-07	1.61518e-05	1.67318e-07
1577	9.32945e-05	0	6.27943e-05	1.68802e-07	1.62187e-05	1.56164e-07
1578	9.50142e-05	0	6.34414e-05	1.68802e-07	1.64084e-05	1.56164e-07
1579	9.58741e-05	0	6.40322e-05	1.68802e-07	1.65645e-05	1.56164e-07
1580	9.88836e-05	0	6.53264e-05	1.68802e-07	1.68657e-05	1.45009e-07
1581	9.88836e-05	0	6.54108e-05	1.68802e-07	1.68657e-05	1.227e-07
1582	0.000109632	0	7.09812e-05	1.68802e-07	1.81262e-05	1.227e-07
1583	0.000110492	0	7.14032e-05	1.68802e-07	1.82489e-05	1.11546e-07
1584	0.000112211	0	7.22754e-05	1.68802e-07	1.84385e-05	1.11546e-07
1585	0.000113071	0	7.29225e-05	1.68802e-07	1.85166e-05	1.11546e-07
1586	0.000114361	0	7.48637e-05	1.68802e-07	1.89851e-05	1.11546e-07
1587	0.000115221	0	7.51732e-05	1.68802e-07	1.90408e-05	1.11546e-07
1588	0.000115221	0	7.53701e-05	1.68802e-07	1.90631e-05	1.11546e-07
1589	0.000124249	0	7.93651e-05	1.68802e-07	2.03571e-05	1.11546e-07
1590	0.000128119	0	8.25723e-05	1.68802e-07	2.08702e-05	1.11546e-07
1591	0.000140157	0	8.91274e-05	1.96936e-07	2.21195e-05	1.11546e-07
1592	0.000140157	0	8.92962e-05	1.96936e-07	2.21195e-05	1.11546e-07
1593	0.000141447	0	9.06185e-05	1.96936e-07	2.25434e-05	1.11546e-07
1594	0.000141447	0	9.10124e-05	1.96936e-07	2.25991e-05	1.11546e-07
1595	0.000150905	0	9.5767e-05	1.96936e-07	2.41162e-05	1.11546e-07
1596	0.000153055	0	9.8074e-05	1.96936e-07	2.46293e-05	1.11546e-07
1597	0.000153914	0	9.86085e-05	1.96936e-07	2.47408e-05	1.11546e-07
1598	0.000167672	0	0.000106711	1.96936e-07	2.78976e-05	1.11546e-07
1599	0.000169822	0	0.000108371	1.96936e-07	2.83549e-05	1.11546e-07
1600	0.000173691	0	0.00010989	1.96936e-07	2.8723e-05	1.11546e-07
1601	0.000188309	0	0.000116389	1.96936e-07	3.02958e-05	1.11546e-07
1602	0.000188309	0	0.000116417	1.96936e-07	3.03181e-05	1.11546e-07
1603	0.000190028	0	0.000116867	1.96936e-07	3.04296e-05	1.11546e-07
1604	0.000191748	0	0.000117964	1.96936e-07	3.06639e-05	1.11546e-07
1605	0.000191748	0	0.000118386	1.96936e-07	3.0742e-05	1.11546e-07
1606	0.000191748	0	0.000118612	1.96936e-07	3.07754e-05	1.11546e-07
1607	0.000191748	0	0.000119596	1.96936e-07	3.0887e-05	1.11546e-07
1608	0.000192178	0	0.000119906	1.96936e-07	3.09316e-05	1.11546e-07
1609	0.000192178	0	0.000119906	1.96936e-07	3.09539e-05	1.00391e-07
1610	0.000192608	0	0.000120046	1.96936e-07	3.09874e-05	1.00391e-07
1611	0.000193468	0	0.00012089	1.96936e-07	3.10431e-05	1.00391e-07
1612	0.000193898	0	0.000121678	1.96936e-07	3.12328e-05	1.00391e-07
1613	0.000193898	0	0.000121847	1.96936e-07	3.12328e-05	1.00391e-07
1614	0.000199487	0	0.00012677	1.96936e-07	3.22478e-05	1.00391e-07
1615	0.000199917	0	0.000127361	1.96936e-07	3.23594e-05	1.00391e-07
1616	0.000199917	0	0.000127727	1.96936e-07	3.24709e-05	1.00391e-07
1617	0.000200347	0	0.000127868	1.68802e-07	3.25936e-05	8.92365e-08
1618	0.000200347	0	0.000127924	1.68802e-07	3.25936e-05	8.92365e-08
1619	0.000199917	0	0.000128205	1.68802e-07	3.25379e-05	8.92365e-08
1620	0.000199917	0	0.000128599	1.68802e-07	3.25936e-05	7.80819e-08
1621	0.000203356	0	0.000133185	2.53203e-07	3.33744e-05	7.80819e-08
1622	0.000203786	0	0.000133607	2.53203e-07	3.34971e-05	7.80819e-08
1623	0.000204216	0	0.000134338	2.53203e-07	3.36198e-05	7.80819e-08
1624	0.000205506	0	0.000135773	2.81337e-07	3.38541e-05	7.80819e-08
1625	0.000206366	0	0.000137967	2.81337e-07	3.42557e-05	7.80819e-08
1626	0.000208945	0	0.000138643	2.81337e-07	3.43114e-05	6.69274e-08
1627	0.000208945	0	0.000138671	2.81337e-07	3.43114e-05	6.69274e-08
1628	0.000208945	0	0.00013884	2.81337e-07	3.43114e-05	6.69274e-08
1629	0.000209375	0	0.000139037	2.81337e-07	3.43449e-05	6.69274e-08
1630	0.000209375	0	0.000139205	2.81337e-07	3.44007e-05	6.69274e-08
1631	0.000209375	0	0.000139262	2.81337e-07	3.43895e-05	6.69274e-08
1632	0.000209375	0	0.000139262	2.81337e-07	3.4423e-05	6.69274e-08
1633	0.000210665	0	0.000139712	2.81337e-07	3.46349e-05	6.69274e-08
1634	0.000211955	0	0.0001405	2.81337e-07	3.48692e-05	6.69274e-08
1635	0.000218834	0	0.000144044	2.81337e-07	3.58061e-05	6.69274e-08
1636	0.000220124	0	0.000144044	2.81337e-07	3.58284e-05	6.69274e-08
1637	0.000219694	0	0.000143932	2.81337e-07	3.57727e-05	6.69274e-08
1638	0.000220553	0	0.000145226	2.81337e-07	3.59958e-05	6.69274e-08
1639	0.000221413	0	0.00014517	2.81337e-07	3.59958e-05	6.69274e-08
1640	0.000221843	0	0.000145029	2.81337e-07	3.59288e-05	6.69274e-08
1641	0.000223563	0	0.000146042	2.81337e-07	3.6085e-05	6.69274e-08
1642	0.000235171	0	0.000152316	2.81337e-07	3.87063e-05	6.69274e-08
1643	0.000234741	0	0.000152316	2.81337e-07	3.86617e-05	6.69274e-08
1644	0.000245919	0	0.000154538	2.81337e-07	3.9476e-05	6.69274e-08
1645	0.00024119	0	0.000152006	2.81337e-07	3.87621e-05	6.69274e-08
1646	0.000234741	0	0.000146323	2.53203e-07	3.70331e-05	6.69274e-08
1647	0.000234311	0	0.000144523	2.53203e-07	3.67543e-05	6.69274e-08
1648	0.000234311	0	0.000143988	2.53203e-07	3.65758e-05	6.69274e-08
1649	0.000234741	0	0.00014396	2.25069e-07	3.65535e-05	6.69274e-08
1650	0.000236031	0	0.000143988	2.25069e-07	3.65312e-05	6.69274e-08
1651	0.000236461	0	0.000143876	2.25069e-07	3.65423e-05	6.69274e-08
1652	0.000233021	0	0.000142919	2.25069e-07	3.62858e-05	6.69274e-08
1653	0.000229152	0	0.00013898	2.25069e-07	3.54938e-05	6.69274e-08
1654	0.000228722	0	0.000138643	2.25069e-07	3.54157e-05	6.69274e-08
1655	0.000228722	0	0.000138643	2.25069e-07	3.53823e-05	6.69274e-08
1656	0.000229582	0	0.00013853	2.25069e-07	3.536e-05	6.69274e-08
1657	0.000229152	0	0.000138502	2.25069e-07	3.54046e-05	6.69274e-08
1658	0.000228292	0	0.000137855	2.25069e-07	3.52484e-05	6.69274e-08
1659	0.000227432	0	0.000138136	2.25069e-07	3.53265e-05	2.23091e-08
1660	0.000229582	0	0.000139852	2.25069e-07	3.57727e-05	1.11546e-08
1661	0.000230012	0	0.000139909	2.25069e-07	3.58284e-05	1.11546e-08
1662	0.000231732	0	0.000139599	2.25069e-07	3.57727e-05	1.11546e-08
1663	0.000234741	0	0.000141062	2.53203e-07	3.59846e-05	1.11546e-08
1664	0.000234741	0	0.000141118	2.53203e-07	3.60292e-05	1.11546e-08
1665	0.000235601	0	0.000141315	2.25069e-07	3.60627e-05	1.11546e-08
1666	0.00023904	0	0.000142131	2.25069e-07	3.6375e-05	1.11546e-08
1667	0.00024076	0	0.00014261	2.25069e-07	3.65423e-05	1.11546e-08
1668	0.00024248	0	0.000142891	2.25069e-07	3.6587e-05	1.11546e-08
1669	0.00024377	0	0.000143397	2.25069e-07	3.6732e-05	1.11546e-08
1670	0.000246779	0	0.00014472	2.25069e-07	3.7167e-05	1.11546e-08
1671	0.000252798	0	0.00014939	2.25069e-07	3.84609e-05	1.11546e-08
1672	0.000256238	0	0.000150318	2.25069e-07	3.88848e-05	0
1673	0.000261827	0	0.000153666	2.25069e-07	3.99891e-05	0
1674	0.000263546	0	0.000155832	2.25069e-07	4.04799e-05	0
1675	0.000288052	0	0.000170659	2.25069e-07	4.53656e-05	0
1676	0.000288912	0	0.000171053	2.25069e-07	4.55106e-05	0
1677	0.000288912	0	0.000171081	2.25069e-07	4.54771e-05	0
1678	0.000288912	0	0.00017094	2.25069e-07	4.54771e-05	0
1679	0.000290202	0	0.000171869	2.25069e-07	4.55998e-05	0
1680	0.000291492	0	0.000173078	2.25069e-07	4.59233e-05	0
1681	0.000291492	0	0.000172797	2.25069e-07	4.5901e-05	0
1682	0.000291922	0	0.000173275	2.53203e-07	4.58676e-05	0
1683	0.000292781	0	0.000173866	2.53203e-07	4.60349e-05	0
1684	0.000292781	0	0.000174429	2.53203e-07	4.60795e-05	0
1685	0.000291062	0	0.000174035	2.53203e-07	4.59903e-05	0
1686	0.000292352	0	0.000174316	2.53203e-07	4.60906e-05	0
1687	0.000294931	0	0.000175498	2.25069e-07	4.63472e-05	0
1688	0.000297081	0	0.000176904	2.25069e-07	4.64811e-05	0
1689	0.00030095	0	0.000178452	2.25069e-07	4.68157e-05	0
1690	0.00030095	0	0.000178761	2.25069e-07	4.68715e-05	0
1691	0.000304819	0	0.000182784	2.25069e-07	4.79981e-05	0
1692	0.00030439	0	0.000183713	2.25069e-07	4.81431e-05	0
1693	0.000309549	0	0.000186189	2.25069e-07	4.87454e-05	0
1694	0.000309979	0	0.000186695	2.25069e-07	4.88124e-05	0
1695	0.000317287	0	0.000190437	2.25069e-07	4.98386e-05	0
1696	0.000318577	0	0.000193081	2.25069e-07	5.04855e-05	0
1697	0.000319437	0	0.00019415	2.53203e-07	5.07421e-05	0
1698	0.000329325	0	0.000199608	2.53203e-07	5.26495e-05	0
1699	0.000328895	0	0.000199552	2.53203e-07	5.25714e-05	0
1700	0.000328036	0	0.00019958	2.53203e-07	5.25603e-05	0
1701	0.000328036	0	0.000200058	2.53203e-07	5.25714e-05	1.11546e-08
1702	0.000328036	0	0.000200649	2.53203e-07	5.26607e-05	1.11546e-08
1703	0.000328036	0	0.000200143	2.53203e-07	5.24934e-05	1.11546e-08
1704	0.000325886	0	0.000198905	2.53203e-07	5.20249e-05	1.11546e-08
1705	0.000325886	0	0.000198849	2.53203e-07	5.20249e-05	1.11546e-08
1706	0.000324166	0	0.000198455	2.53203e-07	5.18687e-05	1.11546e-08
1707	0.000321157	0	0.000196795	2.53203e-07	5.14337e-05	1.11546e-08
1708	0.000319867	0	0.000196092	2.53203e-07	5.12887e-05	1.11546e-08
1709	0.000319007	0	0.000195416	2.53203e-07	5.11325e-05	1.11546e-08
1710	0.00030181	0	0.000185823	2.53203e-07	4.879e-05	1.11546e-08
1711	0.000277734	0	0.000170546	2.53203e-07	4.56779e-05	1.11546e-08
1712	0.000277304	0	0.000169843	2.53203e-07	4.55552e-05	1.11546e-08
1713	0.000272575	0	0.000165482	2.53203e-07	4.49529e-05	1.11546e-08
1714	0.000268276	0	0.000162528	2.53203e-07	4.43171e-05	1.11546e-08
1715	0.000268276	0	0.000162416	2.53203e-07	4.42948e-05	1.11546e-08
1716	0.000267846	0	0.000162247	2.25069e-07	4.42501e-05	1.11546e-08
1717	0.000267846	0	0.000162247	2.25069e-07	4.42501e-05	1.11546e-08
1718	0.000267846	0	0.000162247	2.25069e-07	4.42501e-05	1.11546e-08
1719	0.000268276	0	0.000162275	2.25069e-07	4.42724e-05	1.11546e-08
1720	0.000267846	0	0.000162106	2.25069e-07	4.4239e-05	1.11546e-08
1721	0.000267846	0	0.000162106	2.25069e-07	4.42501e-05	1.11546e-08
1722	0.000267416	0	0.000162162	2.25069e-07	4.42836e-05	1.11546e-08
1723	0.000267416	0	0.000162359	2.25069e-07	4.44063e-05	1.11546e-08
1724	0.000266126	0	0.000162416	2.25069e-07	4.4384e-05	1.11546e-08
1725	0.000257097	0	0.000158561	2.25069e-07	4.32128e-05	1.11546e-08
1726	0.000258387	0	0.000159518	2.25069e-07	4.34135e-05	1.11546e-08
1727	0.000255378	0	0.000158196	2.25069e-07	4.31235e-05	1.11546e-08
1728	0.000259247	0	0.000160221	2.25069e-07	4.35697e-05	1.11546e-08
1729	0.000260537	0	0.000161234	2.25069e-07	4.3804e-05	1.11546e-08
1730	0.000257527	0	0.000159912	1.96936e-07	4.34805e-05	1.11546e-08
1731	0.000256667	0	0.000160165	1.96936e-07	4.35139e-05	1.11546e-08
1732	0.000264836	0	0.000167761	2.25069e-07	4.5321e-05	1.11546e-08
1733	0.000259247	0	0.00016326	2.53203e-07	4.43059e-05	1.11546e-08
1734	0.000259247	0	0.000163935	2.53203e-07	4.43505e-05	1.11546e-08
1735	0.000261397	0	0.000165595	2.81337e-07	4.47967e-05	2.23091e-08
1736	0.000261397	0	0.000165904	2.81337e-07	4.48636e-05	2.23091e-08
1737	0.000259677	0	0.000164554	2.81337e-07	4.46182e-05	2.23091e-08
1738	0.000260537	0	0.000163006	2.81337e-07	4.42167e-05	2.23091e-08
1739	0.000259677	0	0.00016326	2.81337e-07	4.41386e-05	2.23091e-08
1740	0.000245489	0	0.000154032	2.53203e-07	4.20192e-05	2.23091e-08
1741	0.000245489	0	0.000154707	2.53203e-07	4.21419e-05	3.34637e-08
1742	0.0002442	0	0.000153835	2.53203e-07	4.19969e-05	3.34637e-08
1743	0.000237751	0	0.000149981	2.25069e-07	4.135e-05	3.34637e-08
1744	0.00024076	4.29929e-07	0.000152935	2.25069e-07	4.20192e-05	3.34637e-08
1745	0.000237751	4.29929e-07	0.00015074	2.25069e-07	4.12607e-05	3.34637e-08
1746	0.000237321	4.29929e-07	0.000150403	2.25069e-07	4.12049e-05	3.34637e-08
1747	0.000223133	4.29929e-07	0.000142975	2.25069e-07	3.90967e-05	3.34637e-08
1748	0.000223563	4.29929e-07	0.000143032	2.53203e-07	3.91079e-05	3.34637e-08
1749	0.000225283	4.29929e-07	0.00014306	2.53203e-07	3.90744e-05	3.34637e-08
1750	0.000197337	4.29929e-07	0.00012874	2.25069e-07	3.43226e-05	3.34637e-08
1751	0.000195188	4.29929e-07	0.000126545	2.53203e-07	3.38095e-05	3.34637e-08
1752	0.000190028	4.29929e-07	0.000124351	2.25069e-07	3.32406e-05	3.34637e-08
1753	0.000189169	4.29929e-07	0.000124435	2.25069e-07	3.32964e-05	3.34637e-08
1754	0.000192178	4.29929e-07	0.000126433	2.53203e-07	3.37872e-05	3.34637e-08
1755	0.000193038	4.29929e-07	0.000126855	2.81337e-07	3.38987e-05	3.34637e-08
1756	0.000196477	4.29929e-07	0.000129049	2.81337e-07	3.43449e-05	3.34637e-08
1757	0.000196477	4.29929e-07	0.000129809	2.81337e-07	3.45011e-05	3.34637e-08
1758	0.000196907	4.29929e-07	0.000130118	2.81337e-07	3.45903e-05	3.34637e-08
1759	0.000197767	4.29929e-07	0.000130709	2.81337e-07	3.4713e-05	3.34637e-08
1760	0.000201207	4.29929e-07	0.000131834	2.81337e-07	3.51257e-05	3.34637e-08
1761	0.000202066	4.29929e-07	0.000132538	2.81337e-07	3.52038e-05	4.46182e-08
1762	0.000202066	4.29929e-07	0.000132903	3.0947e-07	3.52373e-05	4.46182e-08
1763	0.000202926	4.29929e-07	0.000133241	3.0947e-07	3.53376e-05	4.46182e-08
1764	0.000203356	4.29929e-07	0.000133297	3.0947e-07	3.53265e-05	4.46182e-08
1765	0.000203786	4.29929e-07	0.000134704	3.37604e-07	3.565e-05	5.57728e-08
1766	0.000203786	4.29929e-07	0.00013507	3.93871e-07	3.58061e-05	5.57728e-08
1767	0.000203786	4.29929e-07	0.00013462	3.93871e-07	3.57169e-05	5.57728e-08
1768	0.000203356	4.29929e-07	0.000134676	3.93871e-07	3.57727e-05	5.57728e-08
1769	0.000202066	4.29929e-07	0.00013431	3.93871e-07	3.56277e-05	5.57728e-08
1770	0.000202496	4.29929e-07	0.000134507	4.22005e-07	3.56946e-05	5.57728e-08
1771	0.000202496	4.29929e-07	0.000134423	4.22005e-07	3.565e-05	6.69274e-08
1772	0.000202496	4.29929e-07	0.000134423	4.22005e-07	3.56388e-05	6.69274e-08
1773	0.000200777	4.29929e-07	0.000133579	4.22005e-07	3.5438e-05	6.69274e-08
1774	0.000200347	4.29929e-07	0.000133297	4.22005e-07	3.536e-05	6.69274e-08
1775	0.000199057	4.29929e-07	0.00013265	4.22005e-07	3.54046e-05	6.69274e-08
1776	0.000199057	4.29929e-07	0.00013265	4.22005e-07	3.53934e-05	6.69274e-08
1777	0.000190888	4.29929e-07	0.000127699	4.22005e-07	3.4211e-05	6.69274e-08
1778	0.000190458	4.29929e-07	0.000127502	4.22005e-07	3.41887e-05	6.69274e-08
1779	0.000190458	4.29929e-07	0.000127558	4.22005e-07	3.42445e-05	6.69274e-08
1780	0.000190458	4.29929e-07	0.000127417	4.22005e-07	3.42222e-05	6.69274e-08
1781	0.000190028	4.29929e-07	0.000127277	4.22005e-07	3.42891e-05	6.69274e-08
1782	0.000190028	4.29929e-07	0.000127164	4.22005e-07	3.42222e-05	6.69274e-08
1783	0.000189599	4.29929e-07	0.000127192	4.22005e-07	3.42668e-05	6.69274e-08
1784	0.000186589	4.29929e-07	0.000126883	4.22005e-07	3.40214e-05	6.69274e-08
1785	0.000192608	4.29929e-07	0.00012888	4.22005e-07	3.47576e-05	6.69274e-08
1786	0.000194328	4.29929e-07	0.000128796	4.22005e-07	3.4858e-05	6.69274e-08
1787	0.000184009	4.29929e-07	0.000124351	4.22005e-07	3.38206e-05	6.69274e-08
1788	0.000190028	4.29929e-07	0.000128486	4.22005e-07	3.52373e-05	6.69274e-08
1789	0.000200777	4.29929e-07	0.000135576	4.22005e-07	3.7602e-05	6.69274e-08
1790	0.000203786	4.29929e-07	0.000138586	4.50139e-07	3.82601e-05	7.80819e-08
1791	0.000218834	4.29929e-07	0.000146773	4.78272e-07	4.18742e-05	7.80819e-08
1792	0.000219694	4.29929e-07	0.000146605	4.78272e-07	4.19523e-05	7.80819e-08
1793	0.000219694	4.29929e-07	0.000146548	4.78272e-07	4.21419e-05	7.80819e-08
1794	0.000194328	4.29929e-07	0.000133832	4.78272e-07	3.8037e-05	7.80819e-08
1795	0.000195618	4.29929e-07	0.00013431	4.78272e-07	3.82267e-05	7.80819e-08
1796	0.000195618	4.29929e-07	0.000134338	4.78272e-07	3.82267e-05	7.80819e-08
1797	0.000199057	4.29929e-07	0.000137208	4.78272e-07	3.8896e-05	7.80819e-08
1798	0.000199057	4.29929e-07	0.000137152	4.78272e-07	3.89629e-05	7.80819e-08
1799	0.000198627	4.29929e-07	0.000137152	4.78272e-07	3.89406e-05	7.80819e-08
1800	0.000198627	4.29929e-07	0.00013718	4.78272e-07	3.89517e-05	7.80819e-08
1801	0.000199057	4.29929e-07	0.000137264	4.78272e-07	3.89852e-05	7.80819e-08
1802	0.000199057	4.29929e-07	0.000137349	4.78272e-07	3.90967e-05	7.80819e-08
1803	0.000199057	4.29929e-07	0.000137264	4.78272e-07	3.90521e-05	7.80819e-08
1804	0.000202496	4.29929e-07	0.000139909	4.78272e-07	3.97102e-05	7.80819e-08
1805	0.000203786	4.29929e-07	0.000140978	4.78272e-07	3.98776e-05	7.80819e-08
1806	0.000205936	4.29929e-07	0.0001423	4.78272e-07	4.0123e-05	7.80819e-08
1807	0.000206366	4.29929e-07	0.000142244	4.78272e-07	4.01787e-05	7.80819e-08
1808	0.000208945	4.29929e-07	0.000143538	4.78272e-07	4.04353e-05	7.80819e-08
1809	0.000209805	4.29929e-07	0.00014365	4.78272e-07	4.04576e-05	7.80819e-08
1810	0.000210235	4.29929e-07	0.000143482	4.78272e-07	4.04353e-05	7.80819e-08
1811	0.000210235	4.29929e-07	0.000143454	4.78272e-07	4.0413e-05	7.80819e-08
1812	0.000206796	4.29929e-07	0.000141597	4.78272e-07	4.00003e-05	7.80819e-08
1813	0.000210665	4.29929e-07	0.000145339	4.78272e-07	4.10265e-05	7.80819e-08
1814	0.000211095	4.29929e-07	0.000145113	4.50139e-07	4.0993e-05	7.80819e-08
1815	0.000212385	4.29929e-07	0.000145704	4.50139e-07	4.11938e-05	7.80819e-08
1816	0.000214534	4.29929e-07	0.000146914	4.78272e-07	4.14838e-05	7.80819e-08
1817	0.000213675	4.29929e-07	0.000146436	4.78272e-07	4.14057e-05	7.80819e-08
1818	0.000210235	4.29929e-07	0.000145367	4.78272e-07	4.11046e-05	7.80819e-08
1819	0.000209805	4.29929e-07	0.000145254	4.78272e-07	4.10376e-05	7.80819e-08
1820	0.000210665	4.29929e-07	0.000145226	4.78272e-07	4.09819e-05	7.80819e-08
1821	0.000208085	4.29929e-07	0.000144298	4.78272e-07	4.05914e-05	7.80819e-08
1822	0.000207656	4.29929e-07	0.000143116	4.50139e-07	4.0123e-05	7.80819e-08
1823	0.000201207	4.29929e-07	0.000137545	4.50139e-07	3.87733e-05	6.69274e-08
1824	0.000196907	4.29929e-07	0.000136139	4.50139e-07	3.81821e-05	6.69274e-08
1825	0.000192178	4.29929e-07	0.000132397	4.50139e-07	3.71001e-05	6.69274e-08
1826	0.000190458	4.29929e-07	0.00013099	4.50139e-07	3.68993e-05	6.69274e-08
1827	0.000156064	4.29929e-07	0.00010944	4.50139e-07	3.07085e-05	6.69274e-08
1828	0.000154774	4.29929e-07	0.00010944	4.78272e-07	3.07308e-05	6.69274e-08
1829	0.000155204	4.29929e-07	0.000109581	4.78272e-07	3.07977e-05	6.69274e-08
1830	0.000155634	4.29929e-07	0.000110059	4.78272e-07	3.08424e-05	6.69274e-08
1831	0.000161223	4.29929e-07	0.000112788	4.78272e-07	3.16901e-05	6.69274e-08
1832	0.000163373	4.29929e-07	0.000114617	5.06406e-07	3.21251e-05	6.69274e-08
1833	0.000171542	4.29929e-07	0.000120018	5.06406e-07	3.36979e-05	6.69274e-08
1834	0.000173261	4.29929e-07	0.000121228	4.78272e-07	3.4066e-05	6.69274e-08
1835	0.000187449	4.29929e-07	0.000132313	4.78272e-07	3.73566e-05	6.69274e-08
1836	0.000188309	4.29929e-07	0.000133044	4.78272e-07	3.74905e-05	6.69274e-08
1837	0.000190888	4.29929e-07	0.000134254	4.50139e-07	3.7959e-05	6.69274e-08
1838	0.000197337	4.29929e-07	0.000138615	4.50139e-07	3.87509e-05	6.69274e-08
1839	0.000198197	4.29929e-07	0.000138868	4.50139e-07	3.8974e-05	6.69274e-08
1840	0.000198627	4.29929e-07	0.000138924	4.50139e-07	3.90521e-05	6.69274e-08
1841	0.000198627	4.29929e-07	0.000138249	4.50139e-07	3.88625e-05	6.69274e-08
1842	0.000197767	4.29929e-07	0.000137574	4.50139e-07	3.86617e-05	6.69274e-08
1843	0.000186589	0	0.000131497	4.50139e-07	3.69774e-05	2.23091e-08
1844	0.000188309	0	0.000132284	4.50139e-07	3.71224e-05	2.23091e-08
1845	0.000187449	0	0.000131609	4.50139e-07	3.69774e-05	2.23091e-08
1846	0.00018186	0	0.000128965	4.50139e-07	3.62969e-05	2.23091e-08
1847	0.00018014	0	0.000124548	4.22005e-07	3.53934e-05	2.23091e-08
1848	0.00017971	0	0.000122663	4.22005e-07	3.50142e-05	2.23091e-08
1849	0.00017971	0	0.000122747	4.22005e-07	3.49919e-05	2.23091e-08
1850	0.000173691	0	0.000117936	4.22005e-07	3.31848e-05	2.23091e-08
1851	0.000173261	0	0.000117768	4.22005e-07	3.30956e-05	2.23091e-08
1852	0.000173691	0	0.000118133	4.22005e-07	3.31737e-05	2.23091e-08
1853	0.000175411	0	0.000118724	4.22005e-07	3.32294e-05	2.23091e-08
1854	0.000175841	0	0.000120187	4.22005e-07	3.35529e-05	2.23091e-08
1855	0.000175841	0	0.000120356	4.22005e-07	3.35641e-05	2.23091e-08
1856	0.000175841	0	0.000120553	4.22005e-07	3.35641e-05	2.23091e-08
1857	0.000176701	0	0.000121059	4.22005e-07	3.35864e-05	2.23091e-08
1858	0.000177131	0	0.000120806	4.22005e-07	3.35195e-05	2.23091e-08
1859	0.000175841	0	0.000120159	4.22005e-07	3.32183e-05	2.23091e-08
1860	0.000175841	0	0.000119568	4.22005e-07	3.31514e-05	1.11546e-08
1861	0.000175841	0	0.000119371	3.93871e-07	3.30956e-05	1.11546e-08
1862	0.000173691	0	0.000118443	3.37604e-07	3.26048e-05	2.23091e-08
1863	0.000174121	0	0.000117964	3.37604e-07	3.2549e-05	2.23091e-08
1864	0.000177131	0	0.000120074	2.81337e-07	3.28613e-05	2.23091e-08
1865	0.000176701	0	0.000120018	2.81337e-07	3.28502e-05	2.23091e-08
1866	0.000168102	0	0.000114842	1.96936e-07	3.18128e-05	2.23091e-08
1867	0.000169392	0	0.000114982	1.96936e-07	3.18574e-05	2.23091e-08
1868	0.000168102	0	0.000114617	1.96936e-07	3.1824e-05	2.23091e-08
1869	0.000168532	0	0.000115151	2.53203e-07	3.19244e-05	2.23091e-08
1870	0.000166382	0	0.000113744	2.53203e-07	3.1612e-05	2.23091e-08
1871	0.000168102	0	0.000114532	2.53203e-07	3.18574e-05	2.23091e-08
1872	0.000168962	0	0.000115095	2.53203e-07	3.20136e-05	2.23091e-08
1873	0.000169822	0	0.000115714	2.53203e-07	3.2114e-05	2.23091e-08
1874	0.000169822	0	0.000115967	2.53203e-07	3.22032e-05	2.23091e-08
1875	0.000170252	0	0.000116164	2.53203e-07	3.22925e-05	2.23091e-08
1876	0.000172831	0	0.000116417	2.53203e-07	3.23259e-05	2.23091e-08
1877	0.000173261	0	0.000116389	2.53203e-07	3.23817e-05	2.23091e-08
1878	0.000173261	0	0.000116558	2.53203e-07	3.24486e-05	2.23091e-08
1879	0.000173691	0	0.000117233	2.53203e-07	3.25602e-05	2.23091e-08
1880	0.000173691	0	0.000117289	2.53203e-07	3.25379e-05	2.23091e-08
1881	0.000173261	0	0.000117036	2.53203e-07	3.24932e-05	2.23091e-08
1882	0.000172831	0	0.000116642	2.53203e-07	3.24486e-05	2.23091e-08
1883	0.000174551	0	0.000117908	2.81337e-07	3.27163e-05	2.23091e-08
1884	0.000174981	0	0.000118133	2.53203e-07	3.28279e-05	2.23091e-08
1885	0.000175411	0	0.000118246	2.53203e-07	3.28725e-05	2.23091e-08
1886	0.000175411	0	0.00011833	2.53203e-07	3.29506e-05	2.23091e-08
1887	0.000175411	0	0.000118274	2.53203e-07	3.29729e-05	2.23091e-08
1888	0.000175841	0	0.000118668	2.53203e-07	3.31067e-05	2.23091e-08
1889	0.00017842	0	0.000119399	2.53203e-07	3.32517e-05	2.23091e-08
1890	0.00018014	0	0.000120074	2.53203e-07	3.34191e-05	2.23091e-08
1891	0.00018014	0	0.000120356	2.53203e-07	3.35529e-05	2.23091e-08
1892	0.00018014	0	0.000120356	2.53203e-07	3.35529e-05	2.23091e-08
1893	0.000181	0	0.000120947	2.53203e-07	3.36756e-05	2.23091e-08
1894	0.000181	0	0.000120947	2.53203e-07	3.36868e-05	2.23091e-08
1895	0.000181	0	0.000120918	2.53203e-07	3.36979e-05	2.23091e-08
1896	0.000181	0	0.000120918	2.53203e-07	3.36979e-05	2.23091e-08
1897	0.000181	0	0.000120947	2.53203e-07	3.36979e-05	2.23091e-08
1898	0.00018143	0	0.000121087	2.53203e-07	3.37091e-05	2.23091e-08
1899	0.00018143	0	0.000121256	2.53203e-07	3.37202e-05	2.23091e-08
1900	0.00018186	0	0.000122241	2.53203e-07	3.39768e-05	2.23091e-08
1901	0.000186589	0	0.000127445	2.53203e-07	3.54492e-05	2.23091e-08
1902	0.000187449	0	0.00012798	2.53203e-07	3.5505e-05	2.23091e-08
1903	0.000187449	0	0.000127952	2.53203e-07	3.54938e-05	2.23091e-08
1904	0.000192178	0	0.000131018	2.53203e-07	3.61519e-05	2.23091e-08
1905	0.000193468	0	0.000131469	2.53203e-07	3.62412e-05	2.23091e-08
1906	0.000193468	0	0.000131469	2.53203e-07	3.61742e-05	3.34637e-08
1907	0.000195618	0	0.000132538	2.53203e-07	3.63639e-05	3.34637e-08
1908	0.000197337	0	0.000132594	2.53203e-07	3.62635e-05	4.46182e-08
1909	0.000197337	0	0.000131525	2.53203e-07	3.60627e-05	4.46182e-08
1910	0.000196907	0	0.000131131	2.53203e-07	3.59846e-05	4.46182e-08
1911	0.000196047	0	0.00013054	2.53203e-07	3.58284e-05	4.46182e-08
1912	0.000192608	0	0.000128937	2.53203e-07	3.53153e-05	4.46182e-08
1913	0.000194758	0	0.00013054	2.53203e-07	3.56723e-05	4.46182e-08
1914	0.000194758	0	0.000130343	2.53203e-07	3.56165e-05	4.46182e-08
1915	0.000194758	0	0.000130456	2.53203e-07	3.565e-05	4.46182e-08
1916	0.000195188	0	0.000130596	2.53203e-07	3.57057e-05	4.46182e-08
1917	0.000195188	0	0.000130737	2.25069e-07	3.57169e-05	4.46182e-08
1918	0.000195188	0	0.0001313	2.25069e-07	3.58284e-05	4.46182e-08
1919	0.000195188	0	0.0001313	2.25069e-07	3.58284e-05	4.46182e-08
1920	0.000195188	0	0.000131103	2.25069e-07	3.58396e-05	4.46182e-08
1921	0.000196047	0	0.000131187	2.25069e-07	3.59065e-05	4.46182e-08
1922	0.000196047	0	0.000131244	2.25069e-07	3.59065e-05	4.46182e-08
1923	0.000196477	0	0.00013144	2.25069e-07	3.59065e-05	4.46182e-08
1924	0.000196477	0	0.000131497	2.25069e-07	3.59623e-05	4.46182e-08
1925	0.000196477	0	0.000131581	2.25069e-07	3.59846e-05	4.46182e-08
1926	0.000206366	0	0.000137996	2.25069e-07	3.74235e-05	4.46182e-08
1927	0.000206796	0	0.00013853	2.25069e-07	3.75239e-05	4.46182e-08
1928	0.000206796	0	0.000138783	2.25069e-07	3.76355e-05	4.46182e-08
1929	0.000208515	0	0.000139627	2.25069e-07	3.78697e-05	4.46182e-08
1930	0.000208945	0	0.000139965	2.25069e-07	3.79478e-05	4.46182e-08
1931	0.000208945	0	0.000140274	2.25069e-07	3.7959e-05	4.46182e-08
1932	0.000209375	0	0.000140556	2.25069e-07	3.79813e-05	4.46182e-08
1933	0.000209375	0	0.000141147	2.25069e-07	3.80705e-05	4.46182e-08
1934	0.000209375	0	0.000141203	2.25069e-07	3.81263e-05	4.46182e-08
1935	0.000209375	0	0.000141315	2.25069e-07	3.80817e-05	4.46182e-08
1936	0.000198627	0	0.000137152	2.25069e-07	3.67208e-05	4.46182e-08
1937	0.000199057	0	0.000137208	2.25069e-07	3.67208e-05	4.46182e-08
1938	0.000196047	0	0.000136476	1.96936e-07	3.65089e-05	4.46182e-08
1939	0.000192608	0	0.000134507	1.96936e-07	3.59177e-05	4.46182e-08
1940	0.000184439	0	0.000126405	1.96936e-07	3.35864e-05	3.34637e-08
1941	0.000160793	0	0.000111578	1.40668e-07	2.93923e-05	4.46182e-08
1942	0.000159504	0	0.000111325	1.40668e-07	2.92361e-05	4.46182e-08
1943	0.000136287	0	9.50074e-05	1.40668e-07	2.37704e-05	4.46182e-08
1944	0.000134138	0	9.39383e-05	1.40668e-07	2.33688e-05	4.46182e-08
1945	0.000133708	0	9.32631e-05	1.40668e-07	2.29784e-05	4.46182e-08
1946	0.000132418	0	9.27567e-05	1.40668e-07	2.27888e-05	4.46182e-08
1947	0.000131988	0	9.29818e-05	1.40668e-07	2.2733e-05	4.46182e-08
1948	0.000131988	0	9.28974e-05	1.40668e-07	2.27441e-05	4.46182e-08
1949	0.000131988	0	9.28974e-05	1.40668e-07	2.27441e-05	4.46182e-08
1950	0.000131988	0	9.29818e-05	1.40668e-07	2.27888e-05	4.46182e-08
1951	0.000132418	0	9.31224e-05	1.40668e-07	2.28334e-05	4.46182e-08
1952	0.000133708	0	9.33475e-05	1.40668e-07	2.28557e-05	4.46182e-08
1953	0.000134568	0	9.39664e-05	1.40668e-07	2.29561e-05	4.46182e-08
1954	0.000136287	0	9.43884e-05	1.40668e-07	2.30565e-05	4.46182e-08
1955	0.000139297	0	9.61046e-05	1.40668e-07	2.35027e-05	4.46182e-08
1956	0.000139297	0	9.61046e-05	1.40668e-07	2.35138e-05	4.46182e-08
1957	0.000140587	0	9.73143e-05	1.40668e-07	2.37592e-05	4.46182e-08
1958	0.000144026	0	9.90024e-05	1.40668e-07	2.41162e-05	4.46182e-08
1959	0.000144026	0	9.92837e-05	1.40668e-07	2.40715e-05	4.46182e-08
1960	0.000144456	0	9.93118e-05	1.40668e-07	2.41273e-05	4.46182e-08
1961	0.000145316	0	0.000100043	1.40668e-07	2.43169e-05	4.46182e-08
1962	0.000146606	0	0.000100747	1.40668e-07	2.45735e-05	4.46182e-08
1963	0.000146606	0	0.000100803	1.40668e-07	2.46181e-05	4.46182e-08
1964	0.000147036	0	0.000101591	1.40668e-07	2.47185e-05	4.46182e-08
1965	0.000146606	0	0.000102603	1.40668e-07	2.49193e-05	4.46182e-08
1966	0.000146606	0	0.000102716	1.40668e-07	2.49304e-05	4.46182e-08
1967	0.000147895	0	0.000104038	1.12535e-07	2.51982e-05	4.46182e-08
1968	0.000149185	0	0.000104404	8.4401e-08	2.52205e-05	4.46182e-08
1969	0.000149615	0	0.000104573	8.4401e-08	2.52539e-05	4.46182e-08
1970	0.000150905	0	0.000105698	8.4401e-08	2.53097e-05	4.46182e-08
1971	0.000149185	0	0.000105389	8.4401e-08	2.52651e-05	4.46182e-08
1972	0.000149185	0	0.000106092	8.4401e-08	2.54101e-05	4.46182e-08
1973	0.000148755	0	0.000106767	8.4401e-08	2.55216e-05	4.46182e-08
1974	0.000148325	0	0.000106908	8.4401e-08	2.55328e-05	4.46182e-08
1975	0.000147036	0	0.000107105	8.4401e-08	2.55216e-05	4.46182e-08
1976	0.000147895	0	0.000107246	8.4401e-08	2.55328e-05	4.46182e-08
1977	0.000147036	0	0.000107049	8.4401e-08	2.54212e-05	4.46182e-08
1978	0.000146606	0	0.000106598	8.4401e-08	2.53097e-05	4.46182e-08
1979	0.000146606	0	0.000106824	8.4401e-08	2.53097e-05	4.46182e-08
1980	0.000146606	0	0.000106317	8.4401e-08	2.51535e-05	4.46182e-08
1981	0.000147036	0	0.000107836	8.4401e-08	2.55551e-05	4.46182e-08
1982	0.000146606	0	0.000107639	8.4401e-08	2.55439e-05	4.46182e-08
1983	0.000140157	0	0.000104179	8.4401e-08	2.45512e-05	4.46182e-08
1984	0.000136287	0	0.000101281	8.4401e-08	2.37257e-05	4.46182e-08
1985	0.00012038	0	9.04779e-05	8.4401e-08	2.12606e-05	4.46182e-08
1986	0.00011909	0	8.72144e-05	8.4401e-08	2.05244e-05	4.46182e-08
1987	8.98551e-05	0	6.5045e-05	8.4401e-08	1.45344e-05	4.46182e-08
1988	8.98551e-05	0	6.52138e-05	8.4401e-08	1.46013e-05	4.46182e-08
1989	8.77055e-05	0	6.35821e-05	5.62673e-08	1.42555e-05	4.46182e-08
1990	8.4696e-05	0	6.24005e-05	5.62673e-08	1.39544e-05	4.46182e-08
1991	8.4696e-05	0	6.26818e-05	2.81337e-08	1.40324e-05	4.46182e-08
1992	8.4696e-05	0	6.31038e-05	2.81337e-08	1.40659e-05	4.46182e-08
1993	8.4266e-05	0	6.31038e-05	2.81337e-08	1.40436e-05	4.46182e-08
1994	8.25463e-05	0	6.20347e-05	2.81337e-08	1.36866e-05	4.46182e-08
1995	8.25463e-05	0	6.20347e-05	2.81337e-08	1.3709e-05	4.46182e-08
1996	8.21164e-05	0	6.18097e-05	2.81337e-08	1.35974e-05	4.46182e-08
1997	8.29762e-05	0	6.24005e-05	2.81337e-08	1.37424e-05	4.46182e-08
1998	8.16865e-05	0	6.25974e-05	2.81337e-08	1.37424e-05	4.46182e-08
1999	8.34062e-05	0	6.4623e-05	2.81337e-08	1.41328e-05	4.46182e-08
[truncated: 38,375 more rows]
